# Supplementary material for: 2-Amino-4-(2-chloro­phen­yl)-7,7-di­methyl-5-oxo-5,6,7,8-tetra­hydro-4H-chromene-3-carbonitrile hemihydrate
Source: Acta Crystallogr Sect E Struct Rep Online. 2012 Feb 24;68(Pt 3):o823. doi: 10.1107/S1600536812003807 (PMC3297884; doi:10.1107/S1600536812003807)
Supplement: Supplementary file 1 [file e-68-0o823-sup1.cif]

##############################################################################
#                                                                            #
# This CIF contains the data in a paper accepted for publication in          #
# Acta Crystallographica Section E. It conforms to the requirements of       #
# Notes for Authors for Acta Crystallographica Section E, and has been       #
# peer reviewed under the auspices of the IUCr Commission on Journals.       #
#                                                                            #
# Full details of the Crystallographic Information File format               #
# are given in the paper "The Crystallographic Information File (CIF):       #
# a New Standard Archive File for Crystallography" by S. R. Hall, F. H.      #
# Allen and I. D. Brown [Acta Cryst. (1991), A47, 655-685].                  #
#                                                                            #
# The current version of the core CIF dictionary is obtainable from          #
# ftp://ftp.iucr.org/pub/cif_core.dic.                                       #
#                                                                            #
# Software is freely available for graphical display of the structure(s)     #
# in this CIF. For information consult the CIF software page                 #
# http://www.iucr.org/resources/cif/software.                                #
#                                                                            #
# This file may be used for bona fide research purposes within the           #
# scientific community so long as proper attribution is given to the journal # 
# article from which it was obtained.                                        #
#                                                                            #
##############################################################################
data_I
_audit_creation_method     SHELXL-97
_chemical_name_systematic
;
2-amino-4-(2-chlorophenyl)-7,7-dimethyl-5-oxo-5,6,7,8-tetrahydro-
4<i>H</i>-chromene-3-carbonitrile hemihydrate
;
_chemical_name_common     ?
_chemical_formula_moiety     'C18 H17 Cl N2 O2, 0.5(H2 O)'
_chemical_formula_sum     'C36 H36 Cl2 N4 O5'
_chemical_formula_iupac     'C18 H17 Cl N2 O2, 0.5H2 O'
_chemical_formula_weight     337.80
_chemical_melting_point     ?
_symmetry_cell_setting     monoclinic
_symmetry_space_group_name_H-M     'C 2/c'
_symmetry_space_group_name_Hall     '-C 2yc'
loop_
    _symmetry_equiv_pos_as_xyz
    'x, y, z'
    '-x, y, -z+1/2'
    'x+1/2, y+1/2, z'
    '-x+1/2, y+1/2, -z+1/2'
    '-x, -y, -z'
    'x, -y, z-1/2'
    '-x+1/2, -y+1/2, -z'
    'x+1/2, -y+1/2, z-1/2'
_cell_length_a     31.431(6)
_cell_length_b     9.3230(19)
_cell_length_c     25.079(5)
_cell_angle_alpha     90.00
_cell_angle_beta     111.24(3)
_cell_angle_gamma     90.00
_cell_volume     6850(2)
_cell_formula_units_Z     16
_cell_measurement_reflns_used     3715
_cell_measurement_theta_min     2.12
_cell_measurement_theta_max     23.87
_cell_measurement_temperature     291(2)
_exptl_crystal_description     'Prism'
_exptl_crystal_colour     'Colorless'
_exptl_crystal_size_max     0.20
_exptl_crystal_size_mid     0.20
_exptl_crystal_size_min     0.20
_exptl_crystal_density_diffrn     1.310
_exptl_crystal_density_meas     ?
_exptl_crystal_density_method     'not measured'
_exptl_crystal_F_000     2832
_exptl_absorpt_coefficient_mu     0.237
_exptl_absorpt_correction_type     multi-scan
_exptl_absorpt_process_details     '(SADABS; Bruker, 2001)'
_exptl_absorpt_correction_T_min     0.9452
_exptl_absorpt_correction_T_max     0.9585
_exptl_special_details
;
Least-squares planes (<i>x</i>,<i>y</i>,<i>z</i> in crystal coordinates) and
deviations from them (* indicates atom used to define plane)
- 12.7873 (0.0387) <i>x</i> - 4.5876 (0.0107) <i>y</i> + 21.6869 (0.0196)
<i>z</i> = 2.4952 (0.0356)
* -0.0054 (0.0022) C1 * 0.0083 (0.0024) C2 * -0.0071 (0.0025) C3 * 0.0030
(0.0023) C4 * -0.0001 (0.0020) C5 * 0.0014 (0.0020) C6
Rms deviation of fitted atoms = 0.0052
11.1322 (0.0507) <i>x</i> + 7.9044 (0.0087) <i>y</i> + 6.0068 (0.0449) <i>z</i>
= 18.4619 (0.0327)
Angle to previous plane (with approximate e.s.d.) = 75.07 (12)
* -0.0232 (0.0025) C10 * 0.0250 (0.0019) C11 * -0.0262 (0.0019) C13 * 0.0290
(0.0024) C14 * -0.0045 (0.0022) C15
Rms deviation of fitted atoms = 0.0233
- 6.9377 (0.0455) <i>x</i> + 5.2108 (0.0111) <i>y</i> + 20.6895 (0.0225)
<i>z</i> = 5.0012 (0.0397)
Angle to previous plane (with approximate e.s.d.) = 44.67 (16)
* -0.0049 (0.0022) C19 * 0.0034 (0.0025) C20 * 0.0014 (0.0027) C21 * -0.0045
(0.0027) C22 * 0.0029 (0.0025) C23 * 0.0018 (0.0022) C24
Rms deviation of fitted atoms = 0.0034
1.7021 (0.0460) <i>x</i> - 8.5297 (0.0071) <i>y</i> + 8.8582 (0.0381) <i>z</i>
= 6.0421 (0.0321)
Angle to previous plane (with approximate e.s.d.) = 78.25 (11)
* 0.0432 (0.0021) C28 * -0.0437 (0.0016) C29 * 0.0442 (0.0017) C31 * -0.0470
(0.0023) C32 * 0.0032 (0.0020) C33
Rms deviation of fitted atoms = 0.0399
;
_diffrn_ambient_temperature     291(2)
_diffrn_radiation_type     'MoK\a'
_diffrn_radiation_wavelength     0.71073
_diffrn_radiation_source     'sealed tube'
_diffrn_radiation_monochromator     'graphite'
_diffrn_measurement_device_type     'Bruker SMART APEX CCD'
_diffrn_measurement_method     '\f and \w scans'
_diffrn_detector_area_resol_mean     ?
_diffrn_reflns_number     15314
_diffrn_reflns_av_R_equivalents     0.0541
_diffrn_reflns_av_sigmaI/netI     0.0804
_diffrn_reflns_theta_min     3.09
_diffrn_reflns_theta_max     25.36
_diffrn_reflns_theta_full     25.36
_diffrn_measured_fraction_theta_max     0.992
_diffrn_measured_fraction_theta_full     0.992
_diffrn_reflns_limit_h_min     -37
_diffrn_reflns_limit_h_max     31
_diffrn_reflns_limit_k_min     -9
_diffrn_reflns_limit_k_max     11
_diffrn_reflns_limit_l_min     -25
_diffrn_reflns_limit_l_max     30
_diffrn_standards_number     ?
_diffrn_standards_interval_count     ?
_diffrn_standards_interval_time     ?
_diffrn_standards_decay_%     ?
_refine_special_details
;
Refinement of <i>F</i>^2^ against ALL reflections. The weighted <i>R</i>-factor
<i>wR</i> and goodness of fit <i>S</i> are based on <i>F</i>^2^, conventional
<i>R</i>-factors <i>R</i> are based on <i>F</i>, with <i>F</i> set to zero for
negative <i>F</i>^2^. The threshold expression of <i>F</i>^2^ >
\s(<i>F</i>^2^) is used only for calculating <i>R</i>-factors(gt) <i>etc</i>.
and is not relevant to the choice of reflections for refinement.
<i>R</i>-factors based on <i>F</i>^2^ are statistically about twice as large
as those based on <i>F</i>, and <i>R</i>- factors based on ALL data will be
even larger.
;
_reflns_number_total     6243
_reflns_number_gt     3806
_reflns_threshold_expression     I>2sigma(I)
_refine_ls_structure_factor_coef     Fsqd
_refine_ls_matrix_type     full
_refine_ls_R_factor_all     0.0938
_refine_ls_R_factor_gt     0.0572
_refine_ls_wR_factor_gt     0.1513
_refine_ls_wR_factor_ref     0.1677
_refine_ls_goodness_of_fit_ref     0.999
_refine_ls_restrained_S_all     0.999
_refine_ls_number_reflns     6243
_refine_ls_number_parameters     428
_refine_ls_number_restraints     0
_refine_ls_hydrogen_treatment     constr
_refine_ls_weighting_scheme     calc
_refine_ls_weighting_details
         'calc w=1/[\s^2^(Fo^2^)+(0.0954P)^2^+0.0000P] where P=(Fo^2^+2Fc^2^)/3'
_atom_sites_solution_hydrogens     geom
_atom_sites_solution_primary     direct
_atom_sites_solution_secondary     difmap
_refine_ls_shift/su_max     0.000
_refine_ls_shift/su_mean     0.000
_refine_diff_density_max     0.355
_refine_diff_density_min     -0.502
_refine_ls_extinction_method     none
_refine_ls_extinction_coef     ?
loop_
    _atom_type_symbol
    _atom_type_description
    _atom_type_scat_dispersion_real
    _atom_type_scat_dispersion_imag
    _atom_type_scat_source
    'C' 'C' 0.0033 0.0016
                         'International Tables Vol C Tables 4.2.6.8 and 6.1.1.4'
    'H' 'H' 0.0000 0.0000
                         'International Tables Vol C Tables 4.2.6.8 and 6.1.1.4'
    'Cl' 'Cl' 0.1484 0.1585
                         'International Tables Vol C Tables 4.2.6.8 and 6.1.1.4'
    'N' 'N' 0.0061 0.0033
                         'International Tables Vol C Tables 4.2.6.8 and 6.1.1.4'
    'O' 'O' 0.0106 0.0060
                         'International Tables Vol C Tables 4.2.6.8 and 6.1.1.4'
_computing_data_collection     'SMART (Bruker, 2007)'
_computing_cell_refinement     'SAINT (Bruker, 2007)'
_computing_data_reduction     'SAINT (Bruker, 2007)'
_computing_structure_solution     'SHELXTL (Sheldrick, 2008)'
_computing_structure_refinement     'SHELXTL (Sheldrick, 2008)'
_computing_molecular_graphics     'SHELXTL (Sheldrick, 2008)'
_computing_publication_material     'SHELXTL (Sheldrick, 2008)'
loop_
    _atom_site_type_symbol
    _atom_site_label
    _atom_site_fract_x
    _atom_site_fract_y
    _atom_site_fract_z
    _atom_site_U_iso_or_equiv
    _atom_site_adp_type
    _atom_site_calc_flag
    _atom_site_refinement_flags
    _atom_site_occupancy
    _atom_site_symmetry_multiplicity
    _atom_site_disorder_assembly
    _atom_site_disorder_group
    C C1 0.87769(10) 0.7977(4) 0.80107(13) 0.0404(7) Uani d . 1 1 . .
    C C2 0.87215(12) 0.9275(4) 0.82590(15) 0.0495(8) Uani d . 1 1 . .
    H H2 0.8973 0.9748 0.8516 0.059 Uiso calc R 1 1 . .
    C C3 0.82914(13) 0.9840(4) 0.81178(15) 0.0531(9) Uani d . 1 1 . .
    H H3 0.8251 1.0715 0.8271 0.064 Uiso calc R 1 1 . .
    C C4 0.79199(11) 0.9116(3) 0.77502(14) 0.0453(8) Uani d . 1 1 . .
    H H4 0.7629 0.9499 0.7664 0.054 Uiso calc R 1 1 . .
    C C5 0.79701(11) 0.7834(3) 0.75071(13) 0.0395(7) Uani d . 1 1 . .
    H H5 0.7714 0.7367 0.7256 0.047 Uiso calc R 1 1 . .
    C C6 0.84100(10) 0.7219(3) 0.76370(12) 0.0335(6) Uani d . 1 1 . .
    C C7 0.84471(9) 0.5760(3) 0.73737(12) 0.0319(6) Uani d . 1 1 . .
    H H7 0.8135 0.5475 0.7140 0.038 Uiso calc R 1 1 . .
    C C8 0.86352(9) 0.4584(3) 0.78183(12) 0.0322(6) Uani d . 1 1 . .
    C C9 0.90599(10) 0.3998(3) 0.79355(12) 0.0379(7) Uani d . 1 1 . .
    C C10 0.91149(10) 0.5090(4) 0.71063(12) 0.0405(7) Uani d . 1 1 . .
    C C11 0.93956(11) 0.5026(4) 0.67499(15) 0.0499(9) Uani d . 1 1 . .
    H H11A 0.9348 0.4110 0.6554 0.060 Uiso calc R 1 1 . .
    H H11B 0.9715 0.5087 0.6994 0.060 Uiso calc R 1 1 . .
    C C12 0.92855(10) 0.6222(4) 0.63111(13) 0.0395(7) Uani d . 1 1 . .
    C C13 0.87805(11) 0.6376(5) 0.60281(15) 0.0527(9) Uani d . 1 1 . .
    H H13A 0.8664 0.5554 0.5782 0.063 Uiso calc R 1 1 . .
    H H13B 0.8717 0.7223 0.5787 0.063 Uiso calc R 1 1 . .
    C C14 0.85235(10) 0.6499(3) 0.64347(13) 0.0381(7) Uani d . 1 1 . .
    C C15 0.87098(9) 0.5780(3) 0.69802(12) 0.0335(6) Uani d . 1 1 . .
    C C16 0.94814(13) 0.7637(4) 0.66638(15) 0.0546(9) Uani d . 1 1 . .
    H H16A 0.9448 0.8423 0.6405 0.082 Uiso calc R 1 1 . .
    H H16B 0.9799 0.7504 0.6890 0.082 Uiso calc R 1 1 . .
    H H16C 0.9316 0.7840 0.6910 0.082 Uiso calc R 1 1 . .
    C C17 0.95296(13) 0.6054(5) 0.59000(14) 0.0586(10) Uani d . 1 1 . .
    H H17A 0.9409 0.5238 0.5659 0.088 Uiso calc R 1 1 . .
    H H17B 0.9850 0.5916 0.6109 0.088 Uiso calc R 1 1 . .
    H H17C 0.9486 0.6900 0.5668 0.088 Uiso calc R 1 1 . .
    C C18 0.83765(10) 0.4130(3) 0.81353(13) 0.0365(7) Uani d . 1 1 . .
    C C19 0.94532(11) 0.1569(4) 0.51895(14) 0.0454(8) Uani d . 1 1 . .
    C C20 0.96005(16) 0.2732(4) 0.49501(17) 0.0634(11) Uani d . 1 1 . .
    H H20 0.9910 0.2864 0.5024 0.076 Uiso calc R 1 1 . .
    C C21 0.92824(18) 0.3689(4) 0.46015(17) 0.0686(12) Uani d . 1 1 . .
    H H21 0.9379 0.4462 0.4440 0.082 Uiso calc R 1 1 . .
    C C22 0.88321(17) 0.3500(5) 0.44952(17) 0.0701(12) Uani d . 1 1 . .
    H H22 0.8619 0.4138 0.4259 0.084 Uiso calc R 1 1 . .
    C C23 0.86889(13) 0.2357(4) 0.47387(15) 0.0539(9) Uani d . 1 1 . .
    H H23 0.8379 0.2247 0.4665 0.065 Uiso calc R 1 1 . .
    C C24 0.89882(10) 0.1381(3) 0.50843(12) 0.0349(6) Uani d . 1 1 . .
    C C25 0.88120(9) 0.0083(3) 0.53129(11) 0.0324(6) Uani d . 1 1 . .
    H H25 0.9078 -0.0417 0.5581 0.039 Uiso calc R 1 1 . .
    C C26 0.85659(9) -0.0962(3) 0.48349(11) 0.0319(6) Uani d . 1 1 . .
    C C27 0.81138(9) -0.1227(3) 0.46640(12) 0.0349(6) Uani d . 1 1 . .
    C C28 0.80578(9) 0.0119(3) 0.54358(12) 0.0333(6) Uani d . 1 1 . .
    C C29 0.77329(10) 0.0455(3) 0.57239(14) 0.0376(7) Uani d . 1 1 . .
    H H29A 0.7681 -0.0404 0.5910 0.045 Uiso calc R 1 1 . .
    H H29B 0.7443 0.0739 0.5438 0.045 Uiso calc R 1 1 . .
    C C30 0.79024(10) 0.1653(3) 0.61691(12) 0.0359(7) Uani d . 1 1 . .
    C C31 0.83979(12) 0.1330(4) 0.65379(13) 0.0514(9) Uani d . 1 1 . .
    H H31A 0.8517 0.2110 0.6807 0.062 Uiso calc R 1 1 . .
    H H31B 0.8409 0.0464 0.6757 0.062 Uiso calc R 1 1 . .
    C C32 0.86993(11) 0.1136(4) 0.61901(13) 0.0422(7) Uani d . 1 1 . .
    C C33 0.85047(10) 0.0454(3) 0.56274(12) 0.0347(6) Uani d . 1 1 . .
    C C34 0.78655(12) 0.3096(3) 0.58672(15) 0.0493(8) Uani d . 1 1 . .
    H H34A 0.8034 0.3059 0.5616 0.074 Uiso calc R 1 1 . .
    H H34B 0.7989 0.3837 0.6147 0.074 Uiso calc R 1 1 . .
    H H34C 0.7551 0.3299 0.5649 0.074 Uiso calc R 1 1 . .
    C C35 0.76102(14) 0.1704(4) 0.65389(17) 0.0600(10) Uani d . 1 1 . .
    H H35A 0.7717 0.2460 0.6816 0.090 Uiso calc R 1 1 . .
    H H35B 0.7632 0.0804 0.6733 0.090 Uiso calc R 1 1 . .
    H H35C 0.7298 0.1881 0.6301 0.090 Uiso calc R 1 1 . .
    C C36 0.88196(9) -0.1639(3) 0.45490(12) 0.0341(6) Uani d . 1 1 . .
    Cl Cl1 0.93301(3) 0.73422(10) 0.82028(4) 0.0497(2) Uani d . 1 1 . .
    Cl Cl2 0.98615(3) 0.04182(10) 0.56223(4) 0.0535(3) Uani d . 1 1 . .
    N N1 0.81581(8) 0.3730(3) 0.83876(11) 0.0437(7) Uani d . 1 1 . .
    N N2 0.92876(9) 0.3135(3) 0.83506(11) 0.0517(7) Uani d . 1 1 . .
    H H2A 0.9171 0.2864 0.8596 0.062 Uiso d R 1 1 . .
    H H2B 0.9553 0.2836 0.8378 0.062 Uiso d R 1 1 . .
    N N3 0.90360(9) -0.2218(3) 0.43262(11) 0.0510(7) Uani d . 1 1 . .
    N N4 0.78563(9) -0.2024(3) 0.42255(12) 0.0490(7) Uani d . 1 1 . .
    H H4A 0.7979 -0.2469 0.4018 0.059 Uiso d R 1 1 . .
    H H4B 0.7569 -0.2109 0.4154 0.059 Uiso d R 1 1 . .
    O O1 0.93091(7) 0.4299(3) 0.75980(9) 0.0469(6) Uani d . 1 1 . .
    O O2 0.81516(6) 0.7103(2) 0.62866(8) 0.0404(5) Uani d . 1 1 . .
    O O3 0.78475(6) -0.0620(2) 0.49361(9) 0.0394(5) Uani d . 1 1 . .
    O O4 0.91002(8) 0.1490(3) 0.63733(10) 0.0601(7) Uani d . 1 1 . .
    O O1W 1.00378(11) 0.1570(4) 0.68730(14) 0.0858(9) Uani d . 1 1 . .
    H H1X 0.9740 0.1980 0.6788 0.103 Uiso d R 1 1 . .
    H H1Y 1.0031 0.0925 0.6572 0.103 Uiso d R 1 1 . .
loop_
    _atom_site_aniso_label
    _atom_site_aniso_U_11
    _atom_site_aniso_U_22
    _atom_site_aniso_U_33
    _atom_site_aniso_U_12
    _atom_site_aniso_U_13
    _atom_site_aniso_U_23
    C1 0.0300(14) 0.0491(19) 0.0441(16) 0.0001(14) 0.0158(13) 0.0035(15)
    C2 0.058(2) 0.0449(18) 0.0470(19) -0.0052(16) 0.0202(16) -0.0037(15)
    C3 0.065(2) 0.0428(18) 0.056(2) 0.0084(17) 0.0263(18) -0.0032(16)
    C4 0.0401(17) 0.0422(18) 0.057(2) 0.0121(14) 0.0216(16) 0.0047(16)
    C5 0.0461(17) 0.0383(16) 0.0427(16) 0.0056(14) 0.0264(14) 0.0090(14)
    C6 0.0379(15) 0.0331(15) 0.0311(14) 0.0011(13) 0.0144(12) 0.0079(12)
    C7 0.0257(13) 0.0305(14) 0.0398(16) 0.0047(11) 0.0122(12) 0.0083(12)
    C8 0.0358(15) 0.0309(15) 0.0332(15) 0.0051(12) 0.0165(12) 0.0032(12)
    C9 0.0427(16) 0.0400(17) 0.0365(16) 0.0123(13) 0.0212(13) 0.0135(13)
    C10 0.0361(15) 0.0556(19) 0.0319(15) 0.0101(14) 0.0147(12) 0.0134(14)
    C11 0.0471(18) 0.062(2) 0.0499(19) 0.0162(16) 0.0293(16) 0.0167(17)
    C12 0.0362(15) 0.0515(19) 0.0375(16) -0.0008(14) 0.0213(13) 0.0072(14)
    C13 0.0431(18) 0.077(3) 0.0424(18) 0.0100(17) 0.0210(15) 0.0091(18)
    C14 0.0357(16) 0.0418(17) 0.0389(16) 0.0047(13) 0.0160(13) 0.0054(14)
    C15 0.0321(14) 0.0389(15) 0.0325(15) 0.0048(12) 0.0155(12) 0.0022(12)
    C16 0.056(2) 0.058(2) 0.050(2) -0.0085(17) 0.0193(17) -0.0055(17)
    C17 0.058(2) 0.092(3) 0.0316(17) 0.007(2) 0.0230(16) 0.0071(18)
    C18 0.0351(15) 0.0315(15) 0.0446(17) -0.0005(12) 0.0166(13) 0.0109(13)
    C19 0.0461(18) 0.0511(19) 0.0476(18) -0.0146(15) 0.0274(15) -0.0103(15)
    C20 0.089(3) 0.060(2) 0.067(2) -0.030(2) 0.059(2) -0.014(2)
    C21 0.114(4) 0.050(2) 0.058(2) -0.032(2) 0.051(2) -0.0052(19)
    C22 0.101(3) 0.063(3) 0.048(2) -0.023(2) 0.028(2) -0.0009(19)
    C23 0.059(2) 0.055(2) 0.0469(19) -0.0096(17) 0.0180(17) 0.0055(17)
    C24 0.0441(16) 0.0340(15) 0.0318(15) -0.0084(13) 0.0199(13) -0.0054(13)
    C25 0.0294(14) 0.0376(15) 0.0284(14) -0.0032(12) 0.0084(11) -0.0006(12)
    C26 0.0340(14) 0.0311(15) 0.0313(14) -0.0050(12) 0.0126(12) -0.0013(12)
    C27 0.0330(15) 0.0351(15) 0.0376(16) 0.0028(12) 0.0138(13) -0.0013(13)
    C28 0.0307(14) 0.0344(15) 0.0374(15) -0.0007(12) 0.0153(12) -0.0027(13)
    C29 0.0359(15) 0.0325(16) 0.0514(18) -0.0008(12) 0.0242(14) -0.0031(13)
    C30 0.0470(17) 0.0296(15) 0.0389(16) -0.0066(13) 0.0252(14) 0.0006(12)
    C31 0.059(2) 0.064(2) 0.0319(17) 0.0008(17) 0.0175(16) -0.0021(15)
    C32 0.0450(18) 0.0496(19) 0.0319(15) -0.0044(15) 0.0138(14) -0.0021(14)
    C33 0.0375(15) 0.0338(15) 0.0373(15) -0.0058(12) 0.0191(13) 0.0002(12)
    C34 0.065(2) 0.0283(16) 0.064(2) -0.0015(14) 0.0340(18) -0.0024(15)
    C35 0.071(2) 0.059(2) 0.066(2) -0.0012(19) 0.045(2) -0.0007(19)
    C36 0.0286(14) 0.0431(17) 0.0284(14) -0.0043(12) 0.0076(12) -0.0027(12)
    Cl1 0.0312(4) 0.0594(5) 0.0549(5) 0.0005(3) 0.0112(3) 0.0006(4)
    Cl2 0.0403(4) 0.0652(6) 0.0657(6) -0.0023(4) 0.0321(4) 0.0019(4)
    N1 0.0330(13) 0.0491(16) 0.0484(16) 0.0086(12) 0.0141(12) 0.0181(13)
    N2 0.0412(14) 0.068(2) 0.0434(15) 0.0124(14) 0.0122(12) 0.0155(14)
    N3 0.0418(15) 0.070(2) 0.0426(15) -0.0052(14) 0.0167(13) -0.0163(14)
    N4 0.0450(15) 0.0532(17) 0.0496(16) -0.0059(13) 0.0181(13) -0.0095(14)
    O1 0.0421(12) 0.0658(15) 0.0399(12) 0.0231(11) 0.0234(10) 0.0228(11)
    O2 0.0289(10) 0.0487(12) 0.0405(11) 0.0057(9) 0.0086(9) 0.0075(10)
    O3 0.0291(10) 0.0435(12) 0.0474(12) -0.0045(9) 0.0159(9) -0.0140(10)
    O4 0.0471(14) 0.0865(19) 0.0428(13) -0.0122(13) 0.0117(11) -0.0204(13)
    O1W 0.0741(19) 0.089(2) 0.085(2) -0.0176(17) 0.0176(17) 0.0101(18)
_geom_special_details
;
All e.s.d.'s (except the e.s.d. in the dihedral angle between two l.s. planes)
are estimated using the full covariance matrix. The cell e.s.d.'s are taken
into account individually in the estimation of e.s.d.'s in distances, angles
and torsion angles; correlations between e.s.d.'s in cell parameters are only
used when they are defined by crystal symmetry. An approximate (isotropic)
treatment of cell e.s.d.'s is used for estimating e.s.d.'s involving l.s.
planes.
;
loop_
    _geom_bond_atom_site_label_1
    _geom_bond_atom_site_label_2
    _geom_bond_site_symmetry_2
    _geom_bond_distance
    _geom_bond_publ_flag
    C1 C6 . 1.387(4) ?
    C1 C2 . 1.401(5) ?
    C1 Cl1 . 1.732(3) ?
    C2 C3 . 1.372(5) ?
    C2 H2 . 0.9300 ?
    C3 C4 . 1.375(5) ?
    C3 H3 . 0.9300 ?
    C4 C5 . 1.377(4) ?
    C4 H4 . 0.9300 ?
    C5 C6 . 1.421(4) ?
    C5 H5 . 0.9300 ?
    C6 C7 . 1.535(4) ?
    C7 C15 . 1.499(4) ?
    C7 C8 . 1.523(4) ?
    C7 H7 . 0.9800 ?
    C8 C9 . 1.372(4) ?
    C8 C18 . 1.393(4) ?
    C9 N2 . 1.305(4) ?
    C9 O1 . 1.374(3) ?
    C10 C15 . 1.358(4) ?
    C10 O1 . 1.376(3) ?
    C10 C11 . 1.467(4) ?
    C11 C12 . 1.516(4) ?
    C11 H11A . 0.9700 ?
    C11 H11B . 0.9700 ?
    C12 C13 . 1.493(4) ?
    C12 C17 . 1.500(4) ?
    C12 C16 . 1.583(5) ?
    C13 C14 . 1.517(4) ?
    C13 H13A . 0.9700 ?
    C13 H13B . 0.9700 ?
    C14 O2 . 1.227(3) ?
    C14 C15 . 1.443(4) ?
    C16 H16A . 0.9600 ?
    C16 H16B . 0.9600 ?
    C16 H16C . 0.9600 ?
    C17 H17A . 0.9600 ?
    C17 H17B . 0.9600 ?
    C17 H17C . 0.9600 ?
    C18 N1 . 1.151(4) ?
    C19 C20 . 1.397(5) ?
    C19 C24 . 1.399(4) ?
    C19 Cl2 . 1.723(4) ?
    C20 C21 . 1.388(6) ?
    C20 H20 . 0.9300 ?
    C21 C22 . 1.354(6) ?
    C21 H21 . 0.9300 ?
    C22 C23 . 1.382(5) ?
    C22 H22 . 0.9300 ?
    C23 C24 . 1.369(5) ?
    C23 H23 . 0.9300 ?
    C24 C25 . 1.526(4) ?
    C25 C33 . 1.492(4) ?
    C25 C26 . 1.521(4) ?
    C25 H25 . 0.9800 ?
    C26 C27 . 1.350(4) ?
    C26 C36 . 1.401(4) ?
    C27 N4 . 1.331(4) ?
    C27 O3 . 1.379(3) ?
    C28 C33 . 1.346(4) ?
    C28 O3 . 1.372(3) ?
    C28 C29 . 1.482(4) ?
    C29 C30 . 1.532(4) ?
    C29 H29A . 0.9700 ?
    C29 H29B . 0.9700 ?
    C30 C35 . 1.524(4) ?
    C30 C31 . 1.526(5) ?
    C30 C34 . 1.527(4) ?
    C31 C32 . 1.513(4) ?
    C31 H31A . 0.9700 ?
    C31 H31B . 0.9700 ?
    C32 O4 . 1.220(4) ?
    C32 C33 . 1.464(4) ?
    C34 H34A . 0.9600 ?
    C34 H34B . 0.9600 ?
    C34 H34C . 0.9600 ?
    C35 H35A . 0.9600 ?
    C35 H35B . 0.9600 ?
    C35 H35C . 0.9600 ?
    C36 N3 . 1.158(4) ?
    N2 H2A . 0.8599 ?
    N2 H2B . 0.8600 ?
    N4 H4A . 0.8600 ?
    N4 H4B . 0.8599 ?
    O1W H1X . 0.9600 ?
    O1W H1Y . 0.9599 ?
loop_
    _geom_angle_atom_site_label_1
    _geom_angle_atom_site_label_2
    _geom_angle_atom_site_label_3
    _geom_angle_site_symmetry_1
    _geom_angle_site_symmetry_3
    _geom_angle
    _geom_angle_publ_flag
    C6 C1 C2 . . 122.3(3) ?
    C6 C1 Cl1 . . 121.3(2) ?
    C2 C1 Cl1 . . 116.5(2) ?
    C3 C2 C1 . . 119.1(3) ?
    C3 C2 H2 . . 120.4 ?
    C1 C2 H2 . . 120.4 ?
    C2 C3 C4 . . 120.2(3) ?
    C2 C3 H3 . . 119.9 ?
    C4 C3 H3 . . 119.9 ?
    C3 C4 C5 . . 121.2(3) ?
    C3 C4 H4 . . 119.4 ?
    C5 C4 H4 . . 119.4 ?
    C4 C5 C6 . . 120.5(3) ?
    C4 C5 H5 . . 119.8 ?
    C6 C5 H5 . . 119.8 ?
    C1 C6 C5 . . 116.8(3) ?
    C1 C6 C7 . . 124.6(3) ?
    C5 C6 C7 . . 118.6(3) ?
    C15 C7 C8 . . 109.3(2) ?
    C15 C7 C6 . . 114.7(2) ?
    C8 C7 C6 . . 113.1(2) ?
    C15 C7 H7 . . 106.3 ?
    C8 C7 H7 . . 106.3 ?
    C6 C7 H7 . . 106.3 ?
    C9 C8 C18 . . 118.7(3) ?
    C9 C8 C7 . . 122.2(2) ?
    C18 C8 C7 . . 119.0(2) ?
    N2 C9 C8 . . 128.7(3) ?
    N2 C9 O1 . . 110.3(2) ?
    C8 C9 O1 . . 121.0(2) ?
    C15 C10 O1 . . 122.5(3) ?
    C15 C10 C11 . . 126.7(3) ?
    O1 C10 C11 . . 110.8(2) ?
    C10 C11 C12 . . 112.5(3) ?
    C10 C11 H11A . . 109.1 ?
    C12 C11 H11A . . 109.1 ?
    C10 C11 H11B . . 109.1 ?
    C12 C11 H11B . . 109.1 ?
    H11A C11 H11B . . 107.8 ?
    C13 C12 C17 . . 113.8(3) ?
    C13 C12 C11 . . 109.9(3) ?
    C17 C12 C11 . . 112.5(3) ?
    C13 C12 C16 . . 108.5(3) ?
    C17 C12 C16 . . 106.2(3) ?
    C11 C12 C16 . . 105.5(3) ?
    C12 C13 C14 . . 114.9(3) ?
    C12 C13 H13A . . 108.5 ?
    C14 C13 H13A . . 108.5 ?
    C12 C13 H13B . . 108.5 ?
    C14 C13 H13B . . 108.5 ?
    H13A C13 H13B . . 107.5 ?
    O2 C14 C15 . . 121.0(3) ?
    O2 C14 C13 . . 120.8(3) ?
    C15 C14 C13 . . 118.0(3) ?
    C10 C15 C14 . . 117.7(3) ?
    C10 C15 C7 . . 122.3(3) ?
    C14 C15 C7 . . 119.9(2) ?
    C12 C16 H16A . . 109.5 ?
    C12 C16 H16B . . 109.5 ?
    H16A C16 H16B . . 109.5 ?
    C12 C16 H16C . . 109.5 ?
    H16A C16 H16C . . 109.5 ?
    H16B C16 H16C . . 109.5 ?
    C12 C17 H17A . . 109.5 ?
    C12 C17 H17B . . 109.5 ?
    H17A C17 H17B . . 109.5 ?
    C12 C17 H17C . . 109.5 ?
    H17A C17 H17C . . 109.5 ?
    H17B C17 H17C . . 109.5 ?
    N1 C18 C8 . . 178.4(3) ?
    C20 C19 C24 . . 120.2(4) ?
    C20 C19 Cl2 . . 117.9(3) ?
    C24 C19 Cl2 . . 122.0(2) ?
    C21 C20 C19 . . 119.6(4) ?
    C21 C20 H20 . . 120.2 ?
    C19 C20 H20 . . 120.2 ?
    C22 C21 C20 . . 120.3(4) ?
    C22 C21 H21 . . 119.9 ?
    C20 C21 H21 . . 119.9 ?
    C21 C22 C23 . . 119.9(4) ?
    C21 C22 H22 . . 120.1 ?
    C23 C22 H22 . . 120.1 ?
    C24 C23 C22 . . 122.2(4) ?
    C24 C23 H23 . . 118.9 ?
    C22 C23 H23 . . 118.9 ?
    C23 C24 C19 . . 117.9(3) ?
    C23 C24 C25 . . 120.3(3) ?
    C19 C24 C25 . . 121.7(3) ?
    C33 C25 C26 . . 108.9(2) ?
    C33 C25 C24 . . 114.0(2) ?
    C26 C25 C24 . . 111.2(2) ?
    C33 C25 H25 . . 107.5 ?
    C26 C25 H25 . . 107.5 ?
    C24 C25 H25 . . 107.5 ?
    C27 C26 C36 . . 118.9(3) ?
    C27 C26 C25 . . 122.9(3) ?
    C36 C26 C25 . . 118.1(2) ?
    N4 C27 C26 . . 128.3(3) ?
    N4 C27 O3 . . 110.0(2) ?
    C26 C27 O3 . . 121.7(3) ?
    C33 C28 O3 . . 122.5(3) ?
    C33 C28 C29 . . 126.2(3) ?
    O3 C28 C29 . . 111.3(2) ?
    C28 C29 C30 . . 113.0(2) ?
    C28 C29 H29A . . 109.0 ?
    C30 C29 H29A . . 109.0 ?
    C28 C29 H29B . . 109.0 ?
    C30 C29 H29B . . 109.0 ?
    H29A C29 H29B . . 107.8 ?
    C35 C30 C31 . . 110.2(3) ?
    C35 C30 C34 . . 108.6(3) ?
    C31 C30 C34 . . 110.6(3) ?
    C35 C30 C29 . . 109.8(3) ?
    C31 C30 C29 . . 107.9(3) ?
    C34 C30 C29 . . 109.7(2) ?
    C32 C31 C30 . . 112.9(2) ?
    C32 C31 H31A . . 109.0 ?
    C30 C31 H31A . . 109.0 ?
    C32 C31 H31B . . 109.0 ?
    C30 C31 H31B . . 109.0 ?
    H31A C31 H31B . . 107.8 ?
    O4 C32 C33 . . 119.6(3) ?
    O4 C32 C31 . . 121.8(3) ?
    C33 C32 C31 . . 118.5(3) ?
    C28 C33 C32 . . 117.5(3) ?
    C28 C33 C25 . . 123.3(3) ?
    C32 C33 C25 . . 119.1(2) ?
    C30 C34 H34A . . 109.5 ?
    C30 C34 H34B . . 109.5 ?
    H34A C34 H34B . . 109.5 ?
    C30 C34 H34C . . 109.5 ?
    H34A C34 H34C . . 109.5 ?
    H34B C34 H34C . . 109.5 ?
    C30 C35 H35A . . 109.5 ?
    C30 C35 H35B . . 109.5 ?
    H35A C35 H35B . . 109.5 ?
    C30 C35 H35C . . 109.5 ?
    H35A C35 H35C . . 109.5 ?
    H35B C35 H35C . . 109.5 ?
    N3 C36 C26 . . 178.1(3) ?
    C9 N2 H2A . . 120.0 ?
    C9 N2 H2B . . 120.0 ?
    H2A N2 H2B . . 120.0 ?
    C27 N4 H4A . . 119.9 ?
    C27 N4 H4B . . 120.1 ?
    H4A N4 H4B . . 120.0 ?
    C9 O1 C10 . . 119.6(2) ?
    C28 O3 C27 . . 118.7(2) ?
    H1X O1W H1Y . . 109.5 ?
loop_
    _geom_torsion_atom_site_label_1
    _geom_torsion_atom_site_label_2
    _geom_torsion_atom_site_label_3
    _geom_torsion_atom_site_label_4
    _geom_torsion_site_symmetry_1
    _geom_torsion_site_symmetry_2
    _geom_torsion_site_symmetry_3
    _geom_torsion_site_symmetry_4
    _geom_torsion
    _geom_torsion_publ_flag
    C6 C1 C2 C3 . . . . -1.7(5) ?
    Cl1 C1 C2 C3 . . . . 179.2(3) ?
    C1 C2 C3 C4 . . . . 1.9(5) ?
    C2 C3 C4 C5 . . . . -1.4(5) ?
    C3 C4 C5 C6 . . . . 0.7(5) ?
    C2 C1 C6 C5 . . . . 1.0(4) ?
    Cl1 C1 C6 C5 . . . . -180.0(2) ?
    C2 C1 C6 C7 . . . . -177.1(3) ?
    Cl1 C1 C6 C7 . . . . 1.9(4) ?
    C4 C5 C6 C1 . . . . -0.5(4) ?
    C4 C5 C6 C7 . . . . 177.7(3) ?
    C1 C6 C7 C15 . . . . -64.6(4) ?
    C5 C6 C7 C15 . . . . 117.3(3) ?
    C1 C6 C7 C8 . . . . 61.8(4) ?
    C5 C6 C7 C8 . . . . -116.3(3) ?
    C15 C7 C8 C9 . . . . 18.8(4) ?
    C6 C7 C8 C9 . . . . -110.4(3) ?
    C15 C7 C8 C18 . . . . -164.1(3) ?
    C6 C7 C8 C18 . . . . 66.7(3) ?
    C18 C8 C9 N2 . . . . -7.1(5) ?
    C7 C8 C9 N2 . . . . 170.0(3) ?
    C18 C8 C9 O1 . . . . 173.3(3) ?
    C7 C8 C9 O1 . . . . -9.6(5) ?
    C15 C10 C11 C12 . . . . 20.3(5) ?
    O1 C10 C11 C12 . . . . -161.7(3) ?
    C10 C11 C12 C13 . . . . -44.9(4) ?
    C10 C11 C12 C17 . . . . -172.9(3) ?
    C10 C11 C12 C16 . . . . 71.8(4) ?
    C17 C12 C13 C14 . . . . 178.1(3) ?
    C11 C12 C13 C14 . . . . 50.9(4) ?
    C16 C12 C13 C14 . . . . -63.9(4) ?
    C12 C13 C14 O2 . . . . 154.8(3) ?
    C12 C13 C14 C15 . . . . -30.5(5) ?
    O1 C10 C15 C14 . . . . -176.0(3) ?
    C11 C10 C15 C14 . . . . 1.8(5) ?
    O1 C10 C15 C7 . . . . 1.4(5) ?
    C11 C10 C15 C7 . . . . 179.2(3) ?
    O2 C14 C15 C10 . . . . 177.6(3) ?
    C13 C14 C15 C10 . . . . 2.9(5) ?
    O2 C14 C15 C7 . . . . 0.2(5) ?
    C13 C14 C15 C7 . . . . -174.5(3) ?
    C8 C7 C15 C10 . . . . -14.7(4) ?
    C6 C7 C15 C10 . . . . 113.6(3) ?
    C8 C7 C15 C14 . . . . 162.6(3) ?
    C6 C7 C15 C14 . . . . -69.1(4) ?
    C9 C8 C18 N1 . . . . -92(12) ?
    C7 C8 C18 N1 . . . . 91(12) ?
    C24 C19 C20 C21 . . . . -0.8(5) ?
    Cl2 C19 C20 C21 . . . . -179.6(3) ?
    C19 C20 C21 C22 . . . . 0.2(6) ?
    C20 C21 C22 C23 . . . . 0.5(6) ?
    C21 C22 C23 C24 . . . . -0.7(6) ?
    C22 C23 C24 C19 . . . . 0.1(5) ?
    C22 C23 C24 C25 . . . . -176.1(3) ?
    C20 C19 C24 C23 . . . . 0.6(4) ?
    Cl2 C19 C24 C23 . . . . 179.4(2) ?
    C20 C19 C24 C25 . . . . 176.8(3) ?
    Cl2 C19 C24 C25 . . . . -4.4(4) ?
    C23 C24 C25 C33 . . . . -54.9(4) ?
    C19 C24 C25 C33 . . . . 129.0(3) ?
    C23 C24 C25 C26 . . . . 68.7(4) ?
    C19 C24 C25 C26 . . . . -107.4(3) ?
    C33 C25 C26 C27 . . . . 12.9(4) ?
    C24 C25 C26 C27 . . . . -113.5(3) ?
    C33 C25 C26 C36 . . . . -169.2(3) ?
    C24 C25 C26 C36 . . . . 64.3(3) ?
    C36 C26 C27 N4 . . . . -3.6(5) ?
    C25 C26 C27 N4 . . . . 174.2(3) ?
    C36 C26 C27 O3 . . . . 178.5(3) ?
    C25 C26 C27 O3 . . . . -3.7(4) ?
    C33 C28 C29 C30 . . . . 19.0(4) ?
    O3 C28 C29 C30 . . . . -161.9(2) ?
    C28 C29 C30 C35 . . . . -167.1(3) ?
    C28 C29 C30 C31 . . . . -47.0(3) ?
    C28 C29 C30 C34 . . . . 73.6(3) ?
    C35 C30 C31 C32 . . . . 175.0(3) ?
    C34 C30 C31 C32 . . . . -64.9(4) ?
    C29 C30 C31 C32 . . . . 55.1(4) ?
    C30 C31 C32 O4 . . . . 147.2(3) ?
    C30 C31 C32 C33 . . . . -35.1(4) ?
    O3 C28 C33 C32 . . . . -174.9(3) ?
    C29 C28 C33 C32 . . . . 4.1(5) ?
    O3 C28 C33 C25 . . . . 1.2(4) ?
    C29 C28 C33 C25 . . . . -179.8(3) ?
    O4 C32 C33 C28 . . . . -178.1(3) ?
    C31 C32 C33 C28 . . . . 4.1(4) ?
    O4 C32 C33 C25 . . . . 5.6(5) ?
    C31 C32 C33 C25 . . . . -172.1(3) ?
    C26 C25 C33 C28 . . . . -11.7(4) ?
    C24 C25 C33 C28 . . . . 113.1(3) ?
    C26 C25 C33 C32 . . . . 164.3(3) ?
    C24 C25 C33 C32 . . . . -70.9(3) ?
    C27 C26 C36 N3 . . . . -117(10) ?
    C25 C26 C36 N3 . . . . 65(10) ?
    N2 C9 O1 C10 . . . . 174.3(3) ?
    C8 C9 O1 C10 . . . . -6.0(5) ?
    C15 C10 O1 C9 . . . . 10.3(5) ?
    C11 C10 O1 C9 . . . . -167.8(3) ?
    C33 C28 O3 C27 . . . . 9.9(4) ?
    C29 C28 O3 C27 . . . . -169.2(2) ?
    N4 C27 O3 C28 . . . . 173.2(3) ?
    C26 C27 O3 C28 . . . . -8.6(4) ?
loop_
    _geom_hbond_atom_site_label_D
    _geom_hbond_atom_site_label_H
    _geom_hbond_atom_site_label_A
    _geom_hbond_site_symmetry_A
    _geom_hbond_distance_DH
    _geom_hbond_distance_HA
    _geom_hbond_distance_DA
    _geom_hbond_angle_DHA
    N2 H2A N3 6_556 0.86 2.11 2.957(4) 167.4
    N2 H2B O1W 2_756 0.86 2.01 2.793(4) 151.7
    N4 H4A N1 6 0.86 2.20 3.048(4) 168.9
    N4 H4B O2 7_656 0.86 2.13 2.957(3) 161.4
    O1W H1X O4 . 0.96 1.95 2.754(4) 139.2
    O1W H1Y Cl2 . 0.96 2.29 3.168(4) 151.3
data_global
_journal_date_recd_electronic     2012-01-01
_journal_date_accepted     2012-01-29
_journal_name_full     'Acta Crystallographica, Section E'
_journal_year     2012
_journal_volume     68
_journal_issue      3
_journal_page_first     o823
_journal_page_last     o823
_journal_paper_category     QO
_journal_paper_doi     10.1107/S1600536812003807
_journal_coeditor_code     XU5439
_publ_contact_author_name     'Guang-Fan Han'
_publ_contact_author_address
;
School of Biology and Chemical Engineering,
Jiangsu University of Science and Technology, Zhenjiang,
Jiangsu 212003, People's Republic of China
;
_publ_contact_author_email     'gf552002@yahoo.com.cn'
_publ_contact_author_fax     '+86-511-84406233'
_publ_contact_author_phone     '+86-511-84406233'
_publ_section_title
;\
2-Amino-4-(2-chlorophenyl)-7,7-dimethyl-5-oxo-5,6,7,8-tetrahydro-4<i>H</i>-\
chromene-3-carbonitrile hemihydrate
;
loop_
    _publ_author_name
    _publ_author_address
    'Hu, Xiao-Lei'
;
School of Biology and Chemical Engineering,
Jiangsu University of Science and Technology,
Zhenjiang 212003,
People's Republic of China
;
    'Wang, Zhong-Xia'
;
School of Biology and Chemical Engineering,
Jiangsu University of Science and Technology,
Zhenjiang 212003,
People's Republic of China
;
    'Wang, Fang-Ming'
;
School of Biology and Chemical Engineering,
Jiangsu University of Science and Technology,
Zhenjiang 212003,
People's Republic of China
;
    'Han, Guang-Fan'
;
School of Biology and Chemical Engineering,
Jiangsu University of Science and Technology,
Zhenjiang 212003,
People's Republic of China
;
