# Supplementary material for: 2-Amino-4-(2-chloro­phen­yl)-7,7-di­methyl-5-oxo-5,6,7,8-tetra­hydro-4H-chromene-3-carbonitrile hemihydrate
Source: Acta Crystallogr Sect E Struct Rep Online. 2012 Feb 24;68(Pt 3):o823. doi: 10.1107/S1600536812003807 (PMC3297884; doi:10.1107/S1600536812003807)
Supplement: Supplementary file 2 [file e-68-0o823-Isup2.hkl]

# 
# h,k,l, Fc-squared, Fo-squared, sigma(Fo-squared) and status flag 
# 
data_I
_shelx_title ' C2/c' 
_shelx_refln_list_code          4 
_shelx_F_calc_maximum      358.81 
_exptl_crystal_F_000      2832.00 
_reflns_d_resolution_high  0.8298 
 
loop_ 
 _symmetry_equiv_pos_as_xyz 
 'x, y, z' 
 '-x, y, -z+1/2' 
 'x+1/2, y+1/2, z' 
 '-x+1/2, y+1/2, -z+1/2' 
 '-x, -y, -z' 
 'x, -y, z-1/2' 
 '-x+1/2, -y+1/2, -z' 
 'x+1/2, -y+1/2, z-1/2' 
 
_cell_length_a    31.4310 
_cell_length_b     9.3230 
_cell_length_c    25.0790 
_cell_angle_alpha  90.000 
_cell_angle_beta  111.240 
_cell_angle_gamma  90.000 
 
_shelx_F_squared_multiplier     1.000 
 
loop_ 
 _refln_index_h 
 _refln_index_k 
 _refln_index_l 
 _refln_F_squared_calc 
 _refln_F_squared_meas 
 _refln_F_squared_sigma 
 _refln_observed_status 
   6   0   0     4528.03     3823.26     54.88 o 
   8   0   0    13520.89    15508.10    268.17 o 
  10   0   0     1386.25     1940.32    249.24 o 
  12   0   0     2135.81     2485.25     79.11 o 
  14   0   0    75511.23    70793.13    259.10 o 
  16   0   0    17712.86    19146.32    505.35 o 
  18   0   0     2057.79     2333.75    190.43 o 
  20   0   0     1275.03     1225.53    162.35 o 
  22   0   0     2835.44     2863.26    222.38 o 
  24   0   0      537.61      681.26    179.11 o 
  26   0   0      756.35     1021.65    243.94 o 
  28   0   0      392.24      370.44     82.32 o 
  30   0   0      150.48      242.38    420.74 o 
  32   0   0     3713.45     3507.70    338.42 o 
  34   0   0      660.29      553.37     18.29 o 
   7   1   0    18726.69    17228.25    564.83 o 
  11   1   0      240.79      255.41     53.67 o 
  13   1   0      665.58      535.71    104.48 o 
  15   1   0     1081.15      857.33     90.48 o 
  17   1   0      250.26      171.50    102.31 o 
  19   1   0     2546.27     2024.44    123.22 o 
  21   1   0        0.65        0.00     64.68 o 
  23   1   0      156.81       56.72     28.51 o 
  25   1   0      107.03       96.37    112.12 o 
  27   1   0      619.45      826.09    245.30 o 
  29   1   0     1215.76     1346.44     78.49 o 
  31   1   0     1622.95     1737.74     64.03 o 
  33   1   0      214.13      288.51     88.30 o 
  35   1   0       24.02       19.30    235.80 o 
   0   2   0     6535.82     6997.11    274.40 o 
   2   2   0      468.18      620.85     37.95 o 
   4   2   0      261.82      265.75     44.73 o 
   8   2   0    28246.59    26803.97     73.17 o 
  10   2   0       88.91       76.09     84.49 o 
  12   2   0     2219.80     2166.26     86.24 o 
  14   2   0      155.34       53.29    108.71 o 
  16   2   0     2600.74     2701.30    158.20 o 
  18   2   0      697.77     1132.77    141.92 o 
  20   2   0       86.20        0.00    156.03 o 
  22   2   0     1019.01      924.20    234.22 o 
  24   2   0        7.65        0.00     22.54 o 
  26   2   0      237.96      201.71     63.10 o 
  28   2   0     2783.42     2907.01    134.73 o 
  30   2   0     1256.78     1265.19    103.86 o 
  32   2   0     1055.39     1752.46    263.68 o 
  34   2   0      104.32      342.00    207.78 o 
   1   3   0      633.51     1091.10    246.77 o 
   3   3   0     1706.19     1493.00     83.03 o 
   5   3   0    13389.35    14076.90    549.75 o 
   7   3   0      560.53      888.78    189.66 o 
   9   3   0     6248.44     6457.52    253.82 o 
  11   3   0      580.72      426.92    117.30 o 
  13   3   0      104.09       95.61     73.39 o 
  15   3   0      234.46      173.12     53.00 o 
  17   3   0     1178.38      982.50     89.33 o 
  19   3   0     2618.72     2991.73    142.35 o 
  21   3   0     2738.29     2975.30    147.75 o 
  23   3   0     2725.23     3096.76    258.88 o 
  25   3   0       56.73       69.51    116.70 o 
  27   3   0     3628.98     3476.68     92.87 o 
  29   3   0      335.13      401.35     64.93 o 
  31   3   0      215.52      179.94     36.59 o 
  33   3   0      671.23      648.64    171.18 o 
   0   4   0       46.96      265.11    306.75 o 
   2   4   0     2398.78     2659.64    149.56 o 
   4   4   0     9384.99     8148.44    235.98 o 
   6   4   0      197.16      254.97     46.23 o 
   8   4   0     4302.06     4546.39    133.84 o 
  10   4   0      619.39      682.78    101.78 o 
  12   4   0      101.77       37.05     15.05 o 
  14   4   0      591.55      706.02     68.46 o 
  16   4   0      603.51      623.98     39.02 o 
  18   4   0      397.05      424.26     52.75 o 
  20   4   0      665.85      612.00     71.78 o 
  22   4   0     1070.84     1130.88    129.21 o 
  24   4   0      881.98      868.04     48.09 o 
  26   4   0      352.76      485.83    182.63 o 
  28   4   0       67.64       36.29    140.03 o 
  30   4   0      446.11      381.55    240.47 o 
  32   4   0        0.02        4.57    255.47 o 
   1   5   0     1676.47     2054.39    202.36 o 
   3   5   0      596.16      528.20     67.33 o 
   5   5   0      133.19       97.07    111.70 o 
   7   5   0     1311.61     1455.23     37.13 o 
   9   5   0     3547.26     3528.47    318.11 o 
  11   5   0      347.60      347.65     37.69 o 
  13   5   0      393.43      421.70     84.87 o 
  15   5   0      829.71     1713.01    184.07 o 
  17   5   0      481.17      404.15     90.14 o 
  19   5   0      247.96      187.63     34.46 o 
  21   5   0      228.20      389.73    125.57 o 
  23   5   0       16.85        1.11     41.22 o 
  25   5   0     1562.92     1706.40    322.17 o 
  27   5   0      416.64      415.90    144.53 o 
  29   5   0      531.18      556.01     84.47 o 
  31   5   0        1.05       36.59    420.74 o 
   0   6   0     1286.77     1342.59    246.96 o 
   2   6   0       52.58       51.84     89.33 o 
   4   6   0      964.07      731.89     71.90 o 
   6   6   0      314.47      457.79    186.01 o 
   8   6   0     1168.20     1086.11     86.48 o 
  10   6   0     6251.75     5769.45     83.10 o 
  12   6   0        0.68        0.00     72.65 o 
  14   6   0     3326.29     3115.18    184.85 o 
  16   6   0      307.15      329.54     92.64 o 
  18   6   0      379.34      327.91     53.14 o 
  20   6   0      341.03      309.66     41.27 o 
  22   6   0       96.37      146.07    202.47 o 
  24   6   0        4.21        0.00     25.22 o 
  26   6   0      238.53      160.06     86.89 o 
  28   6   0      125.87      210.37    146.34 o 
   1   7   0     1590.28     2129.87    141.47 o 
   3   7   0      161.03      198.48     94.43 o 
   5   7   0       30.86       52.11     86.61 o 
   7   7   0       26.11        0.00     80.33 o 
   9   7   0     5162.20     4823.80     97.98 o 
  11   7   0     1754.85     1984.56    139.13 o 
  13   7   0      119.41       73.25    123.94 o 
  15   7   0      219.74      274.51     49.56 o 
  17   7   0      931.18      773.26     98.00 o 
  19   7   0        0.09        0.00     25.80 o 
  21   7   0        0.04        0.00     45.02 o 
  23   7   0      389.47      553.37    384.16 o 
  25   7   0      431.38      384.16    375.01 o 
  27   7   0       48.68       96.04    137.20 o 
   0   8   0       95.81      133.22     53.30 o 
   2   8   0     2121.77     1994.34    152.57 o 
   4   8   0     2339.64     2181.37    266.27 o 
   6   8   0      427.11      466.50     91.62 o 
   8   8   0     2727.53     3003.57    289.14 o 
  10   8   0       11.04        0.00     22.79 o 
  12   8   0      545.45      588.36    102.59 o 
  14   8   0     1600.08     1816.54    203.00 o 
  16   8   0     1349.39     1452.76    353.93 o 
  18   8   0      240.11      139.42     53.28 o 
  20   8   0       22.23        9.15    320.13 o 
  22   8   0       96.10       96.04    333.85 o 
  24   8   0      188.06      365.86    393.30 o 
   1   9   0     1436.97     1271.31    108.81 o 
   3   9   0     1258.78     1244.90     29.33 o 
   5   9   0      217.57      149.06     75.53 o 
   7   9   0     1230.73     1054.81    187.94 o 
   9   9   0       21.26       19.51    217.53 o 
  11   9   0      132.13      130.81     87.11 o 
  13   9   0     1398.47     1694.22    228.66 o 
  15   9   0      243.11      411.59    265.25 o 
  17   9   0      179.76      375.01    260.68 o 
  19   9   0       70.99       45.73    146.34 o 
  21   9   0      178.98      320.13    411.59 o 
   2  10   0      671.81      796.64    181.44 o 
   4  10   0      211.43      146.34    283.54 o 
   6  10   0        0.22        0.00     32.01 o 
   8  10   0      463.64      393.46     75.46 o 
  10  10   0      340.71      205.91     80.03 o 
  12  10   0       13.28        0.00      9.15 o 
  14  10   0      254.92      379.58    237.81 o 
  16  10   0        7.44        0.00     45.73 o 
   1  11   0       27.49        0.00     51.18 o 
   3  11   0       74.34        0.00    184.00 o 
   5  11   0       74.04       68.60    109.81 o 
   7  11   0        2.21        0.00     13.72 o 
 -35   1   1      162.13      366.89    174.16 o 
 -33   1   1       30.53        0.00     69.94 o 
 -31   1   1       68.18       74.47    260.09 o 
 -29   1   1     1342.35     1834.84    155.74 o 
 -27   1   1      273.11      282.03    111.33 o 
 -25   1   1      157.68      257.10    105.95 o 
 -23   1   1     1157.30     1230.89     54.10 o 
 -21   1   1     6533.65     6884.67    201.94 o 
 -19   1   1     1394.35     1206.47     57.68 o 
 -17   1   1     2441.26     2574.22     89.93 o 
 -15   1   1     3849.00     3919.80    211.09 o 
 -13   1   1     2035.02     1734.46    265.68 o 
 -11   1   1     9832.27     9845.51    124.69 o 
  -9   1   1    64509.03    62424.72    862.23 o 
  -7   1   1     2495.44     2247.56     60.17 o 
  -5   1   1    34506.29    34903.46    585.38 o 
   3   1   1       59.91       20.53     68.66 o 
   5   1   1      177.78      112.28    224.21 o 
   7   1   1     3625.93     3933.89    163.45 o 
   9   1   1     5213.95     5588.67    194.66 o 
  11   1   1    20931.73    19299.32    790.77 o 
  13   1   1     6890.32     6406.66     94.26 o 
  15   1   1    14982.12    14351.51    371.75 o 
  17   1   1     3756.29     4020.09    143.19 o 
  19   1   1      533.46      515.27     77.20 o 
  21   1   1      430.66      433.61     33.91 o 
  23   1   1     4900.23     4699.55     87.80 o 
  25   1   1      582.58      528.14    100.80 o 
  27   1   1        5.03        0.00    136.07 o 
  29   1   1      879.28      759.55     50.31 o 
  31   1   1     1636.15     1781.32     81.28 o 
  33   1   1      238.17      183.99     68.60 o 
 -34   2   1       12.05        6.72    130.22 o 
 -32   2   1      556.13      371.65     82.21 o 
 -30   2   1      931.86     1750.59    271.87 o 
 -28   2   1      347.73      310.11    111.96 o 
 -26   2   1     3686.17     3602.42     63.76 o 
 -24   2   1      283.06      286.01     52.81 o 
 -22   2   1     1749.76     1850.91     40.27 o 
 -20   2   1      136.86      344.08     98.45 o 
 -18   2   1     2095.86     2325.52    114.80 o 
 -16   2   1      165.53       65.78     45.57 o 
 -14   2   1     5909.43     6186.91    253.03 o 
 -12   2   1     3585.87     3668.30    203.97 o 
 -10   2   1     3334.17     3731.41    141.71 o 
  -6   2   1     1984.01     1708.84    110.69 o 
  -4   2   1     5474.53     5243.69    139.82 o 
  -2   2   1    46181.30    44591.29    215.51 o 
   0   2   1    44593.19    41982.67     50.31 o 
   2   2   1    12067.06    12183.01    640.24 o 
   4   2   1     4626.90     4599.19    224.87 o 
   6   2   1    12297.79    11895.09    164.64 o 
   8   2   1     1952.92     2083.80     81.37 o 
  10   2   1      712.23      601.91    137.31 o 
  12   2   1      935.31     1214.92    108.05 o 
  14   2   1       51.36      107.98     80.86 o 
  16   2   1      105.49      256.52    113.33 o 
  18   2   1      276.03      171.07     39.32 o 
  20   2   1     1163.88     1453.45     83.83 o 
  22   2   1      421.45      515.71     93.98 o 
  24   2   1      411.38      576.03    158.22 o 
  26   2   1      216.74      130.28     65.23 o 
  28   2   1      165.73      310.82    105.56 o 
  30   2   1       24.84        0.00     93.10 o 
  32   2   1        2.38        0.00     67.64 o 
  34   2   1       32.55       12.28    174.25 o 
 -33   3   1      261.35      361.98    181.80 o 
 -31   3   1      907.19      978.56    308.51 o 
 -29   3   1       32.38        0.00     49.55 o 
 -27   3   1     1518.64     1703.94    122.44 o 
 -25   3   1       19.47        0.00    109.81 o 
 -23   3   1      159.27      260.12     64.56 o 
 -21   3   1      158.13      243.49    152.70 o 
 -19   3   1       47.66        0.00     27.09 o 
 -17   3   1     4131.57     3956.42    193.91 o 
 -15   3   1     5148.22     4513.37    112.35 o 
 -13   3   1    28095.83    26387.05    603.54 o 
 -11   3   1    12916.20    11888.83    427.60 o 
  -9   3   1    14748.60    14081.12    173.78 o 
  -7   3   1    10152.90    10838.97    321.38 o 
  -5   3   1     1301.58     1540.30    260.33 o 
  -3   3   1       74.56        0.00     22.27 o 
  -1   3   1    24532.40    23462.23    257.72 o 
   1   3   1    37402.77    34825.49    128.05 o 
   3   3   1       55.10        0.00     33.66 o 
   5   3   1       15.47        0.00     64.38 o 
   7   3   1       61.83        9.34     48.16 o 
   9   3   1    10977.62    11436.67    301.00 o 
  11   3   1      256.88      187.37     55.14 o 
  13   3   1     1734.60     2451.34    150.82 o 
  15   3   1      214.74       99.07    121.38 o 
  17   3   1     2355.08     2453.03    171.85 o 
  19   3   1      507.58      554.87     83.37 o 
  21   3   1     1691.74     1916.58    123.99 o 
  23   3   1     6305.49     5746.38    184.85 o 
  25   3   1     2503.35     2986.72    171.16 o 
  27   3   1      587.13      668.76    140.16 o 
  29   3   1      178.00      255.86     70.91 o 
  31   3   1      679.31      689.13    108.81 o 
  33   3   1       33.51        0.00     29.73 o 
 -32   4   1       71.69        0.00    215.35 o 
 -30   4   1      847.60      731.90     96.04 o 
 -28   4   1      193.19      265.05    125.88 o 
 -26   4   1     1863.37     1746.40    178.00 o 
 -24   4   1      185.89      152.21     29.41 o 
 -22   4   1      334.22      239.36     87.92 o 
 -20   4   1     1820.34     1817.95    212.87 o 
 -18   4   1      538.29      570.32     74.32 o 
 -16   4   1      146.89      197.40     52.59 o 
 -14   4   1      550.42      550.68     86.59 o 
 -12   4   1      268.32      206.76     28.88 o 
 -10   4   1     5042.20     4611.49     74.78 o 
  -8   4   1     5006.96     4726.40    124.12 o 
  -6   4   1     1645.06     1180.43    242.76 o 
  -4   4   1     3321.88     3507.70    164.64 o 
   0   4   1    12014.20    13242.33    335.87 o 
   2   4   1      427.40      478.59     55.69 o 
   4   4   1       32.55      183.54    140.73 o 
   6   4   1      474.76      852.00     84.48 o 
   8   4   1        2.10      173.69    112.68 o 
  10   4   1     6655.11     6152.53    120.97 o 
  12   4   1     5571.83     5663.05    132.45 o 
  14   4   1     1948.64     1737.63     59.29 o 
  16   4   1      415.28      383.24     50.49 o 
  18   4   1     1594.59     1972.18     96.06 o 
  20   4   1     2411.51     2390.42    283.17 o 
  22   4   1      217.58      359.65    128.55 o 
  24   4   1       11.83        0.00     55.83 o 
  26   4   1      143.27      402.23    267.47 o 
  28   4   1     1783.53     1654.65    258.91 o 
  30   4   1      399.61      538.15    225.89 o 
  32   4   1      707.28      630.71     62.76 o 
 -31   5   1      105.34      114.33    310.98 o 
 -29   5   1       13.30        0.00    170.36 o 
 -27   5   1     2215.09     2045.62    182.93 o 
 -25   5   1     2616.22     2446.20    395.59 o 
 -23   5   1      136.32      129.58     38.45 o 
 -21   5   1      494.28      471.22     84.95 o 
 -19   5   1     1567.55     2142.07    184.97 o 
 -17   5   1     3866.18     3355.65    126.22 o 
 -15   5   1      167.45      296.59     64.26 o 
 -13   5   1      432.26      260.55     44.26 o 
 -11   5   1      179.94      207.90     44.54 o 
  -9   5   1    12283.09    12849.28    376.72 o 
  -7   5   1    14687.57    14399.57    306.77 o 
  -5   5   1     2731.11     2483.12     79.92 o 
  -3   5   1     4116.10     4358.68    242.82 o 
  -1   5   1     6674.82     6698.53    171.33 o 
   1   5   1     4826.42     4664.60    115.61 o 
   3   5   1      438.28      647.57     44.53 o 
   5   5   1       44.90        0.00     70.13 o 
   7   5   1        3.19        2.09    153.17 o 
   9   5   1     2731.93     2819.07    202.09 o 
  11   5   1     1132.18     1120.14     56.86 o 
  13   5   1      300.41      387.60     60.40 o 
  15   5   1      875.73      955.47     93.04 o 
  17   5   1    12784.70    13205.96    809.92 o 
  19   5   1     3286.19     3262.43    139.73 o 
  21   5   1       16.58        0.00    148.28 o 
  23   5   1      135.83       80.75     51.68 o 
  25   5   1      432.33      606.08    193.00 o 
  27   5   1      479.33      453.10    164.10 o 
  29   5   1      419.10      507.28    119.13 o 
  31   5   1      793.74      841.48    288.12 o 
 -30   6   1      297.48      283.54    137.20 o 
 -28   6   1     1140.44      891.79    370.44 o 
 -26   6   1      145.02      297.26    164.64 o 
 -24   6   1     1470.54     1321.86    233.24 o 
 -22   6   1     1532.68     2023.52    144.17 o 
 -20   6   1       17.38        0.00    107.45 o 
 -18   6   1     7874.24     6998.54    381.25 o 
 -16   6   1      301.39      349.51     53.44 o 
 -14   6   1       88.52      103.92    129.34 o 
 -12   6   1     6850.86     7124.96    136.85 o 
 -10   6   1     1338.50     1766.25    179.55 o 
  -8   6   1     1555.46     1308.08    204.59 o 
  -6   6   1       22.04        0.00     56.62 o 
  -4   6   1      186.67      129.59     99.23 o 
  -2   6   1      296.92      411.46    114.22 o 
   0   6   1       30.71      224.21    123.38 o 
   2   6   1      111.43      134.43     38.11 o 
   4   6   1     5861.62     5494.10    206.81 o 
   6   6   1     1540.44     1889.14    145.11 o 
   8   6   1     8885.89     9394.67    450.52 o 
  10   6   1        3.56      116.15     89.36 o 
  12   6   1      114.04      130.64     39.33 o 
  14   6   1     1157.48     1030.03     78.46 o 
  16   6   1     3403.65     3449.63     89.14 o 
  18   6   1     3216.40     3779.10    202.56 o 
  20   6   1      282.50      215.94     46.12 o 
  22   6   1      988.15     1502.91    162.37 o 
  24   6   1      836.49      887.68    132.41 o 
  26   6   1       62.98       86.89    448.18 o 
  28   6   1      738.55      695.14     91.47 o 
 -27   7   1      591.56      658.55    105.19 o 
 -25   7   1        3.32        0.00    233.24 o 
 -23   7   1      258.74      375.01    274.40 o 
 -21   7   1        1.59        9.15    370.44 o 
 -19   7   1      139.45      103.76    183.74 o 
 -17   7   1      222.60      371.93    105.75 o 
 -15   7   1     5383.16     4781.57     73.79 o 
 -13   7   1     4228.37     4032.10     96.30 o 
 -11   7   1      505.40     1218.96    151.28 o 
  -9   7   1      531.95      593.68    106.02 o 
  -7   7   1        5.23      121.45    101.30 o 
  -5   7   1      567.37      480.34     56.95 o 
  -3   7   1       69.23       42.91     87.57 o 
  -1   7   1     8649.02     8344.32     89.66 o 
   1   7   1      194.52      111.66    165.08 o 
   3   7   1     2280.58     2515.07    145.95 o 
   5   7   1      106.27      288.19    153.35 o 
   7   7   1     4975.18     5140.80    187.34 o 
   9   7   1       35.56        0.00     78.39 o 
  11   7   1     4104.13     4110.21    153.55 o 
  13   7   1      108.37      166.91    128.47 o 
  15   7   1     1137.58     1339.73    106.81 o 
  17   7   1       12.07        0.00     33.99 o 
  19   7   1      155.83      182.11     64.85 o 
  21   7   1     2325.54     2398.04    242.84 o 
  23   7   1     2979.12     3242.45    425.31 o 
  25   7   1      232.78      375.01    246.96 o 
  27   7   1      144.23      283.54    146.34 o 
 -24   8   1     1312.92     1536.62    420.74 o 
 -22   8   1     1006.47     1088.44    352.14 o 
 -20   8   1      831.97      987.83    265.25 o 
 -18   8   1      259.71      205.80     32.01 o 
 -16   8   1       19.44        0.41    176.25 o 
 -14   8   1     1051.50      952.50    109.65 o 
 -12   8   1      502.74      470.24    153.26 o 
 -10   8   1     2907.80     2876.59     68.69 o 
  -8   8   1      571.20      739.08    144.46 o 
  -6   8   1      852.80      966.12     73.03 o 
  -4   8   1      828.86      641.27     46.58 o 
  -2   8   1     1159.50      940.05    154.60 o 
   0   8   1      892.31      879.00     40.13 o 
   2   8   1     1451.23     1992.73    116.53 o 
   4   8   1      234.90      254.21     50.72 o 
   6   8   1     1834.50     1798.47    201.30 o 
   8   8   1      231.19      473.99    201.51 o 
  10   8   1      873.03      880.26     97.39 o 
  12   8   1       29.23       35.58     77.16 o 
  14   8   1      426.97      587.95    210.27 o 
  16   8   1     2229.75     2435.75    122.23 o 
  18   8   1      286.98      188.14    117.01 o 
  20   8   1       52.35       41.16    269.82 o 
  22   8   1     1333.37     1211.92    288.12 o 
  24   8   1       74.70      123.48    100.61 o 
 -21   9   1      809.71      905.51    448.18 o 
 -19   9   1        1.29        0.00     64.03 o 
 -17   9   1        8.67        0.00    132.62 o 
 -15   9   1      732.43      768.31    402.45 o 
 -13   9   1      508.48      542.60     89.33 o 
 -11   9   1       46.02       23.22    135.42 o 
  -9   9   1     1218.18     1109.68     41.85 o 
  -7   9   1     1920.54     2139.48    172.66 o 
  -5   9   1      505.14      445.54     83.69 o 
  -3   9   1        9.26        0.00     16.16 o 
  -1   9   1      599.34      666.83     98.42 o 
   1   9   1     1164.10     1147.92     95.71 o 
   3   9   1     2384.32     2545.88    268.74 o 
   5   9   1      307.78      264.15    104.82 o 
   7   9   1     1219.67     1063.08    524.46 o 
   9   9   1      544.42      481.41     21.27 o 
  11   9   1       33.09        0.00     13.68 o 
  13   9   1     1113.03     1331.40    176.07 o 
  15   9   1       80.68       45.73      9.15 o 
  17   9   1       57.82       41.16    196.65 o 
  19   9   1      222.43      160.06     22.87 o 
 -16  10   1       31.10        4.57    343.00 o 
 -14  10   1      405.13      416.17    347.57 o 
 -12  10   1      861.66      832.34    416.17 o 
 -10  10   1      190.40      155.49    260.68 o 
  -8  10   1      450.28      298.54     93.86 o 
  -6  10   1      759.00      701.39    290.88 o 
  -4  10   1      485.92      627.02    136.15 o 
  -2  10   1      794.01      725.01     70.89 o 
   0  10   1      400.73      345.23     48.02 o 
   2  10   1       74.18       20.22     59.18 o 
   4  10   1      100.54        4.57     58.93 o 
   6  10   1        3.54        0.00     67.16 o 
   8  10   1      389.68      575.73    185.59 o 
  10  10   1      586.48      658.96    174.18 o 
  12  10   1       11.40       32.01    411.59 o 
  14  10   1      161.64      475.62    397.87 o 
  -7  11   1       39.14       50.31    384.16 o 
  -5  11   1      313.99      489.34    343.00 o 
  -3  11   1       56.43        0.00     93.64 o 
  -1  11   1       14.52        0.00    123.70 o 
   1  11   1       56.85       31.94    137.16 o 
   3  11   1       16.06        0.00    186.59 o 
   5  11   1        0.74        0.00     33.84 o 
 -36   0   2      530.79      608.25    237.81 o 
 -34   0   2       24.50       64.03    100.61 o 
 -32   0   2        0.70        0.00    123.48 o 
 -30   0   2     5409.31     5771.47    315.56 o 
 -28   0   2     3199.87     3384.22     98.33 o 
 -26   0   2     5605.86     5796.55    120.73 o 
 -24   0   2     6871.72     6560.45    141.88 o 
 -22   0   2       61.48       69.87     48.74 o 
 -20   0   2     4208.10     4538.94    242.74 o 
 -18   0   2     1728.96     2225.91    193.91 o 
 -16   0   2     6330.17     5454.14    420.74 o 
 -14   0   2    24689.52    22690.53    459.61 o 
 -12   0   2    47143.48    43880.58    224.09 o 
 -10   0   2      123.05      178.36    443.61 o 
  -8   0   2    13360.64    12987.75    450.47 o 
  -6   0   2    19452.07    17491.16     75.46 o 
   4   0   2     8124.03     7751.70    265.25 o 
   6   0   2    13731.55    14675.16    290.56 o 
   8   0   2    75841.53    68507.66    393.30 o 
  10   0   2    82556.24    79803.66    123.48 o 
  12   0   2    39705.20    37107.71    289.09 o 
  14   0   2     1611.63     1815.51    112.25 o 
  16   0   2      536.23      685.55    261.41 o 
  18   0   2      376.85      651.33    275.34 o 
  20   0   2      157.61      205.14    101.91 o 
  22   0   2    10669.50    10320.04    198.64 o 
  24   0   2      213.48      157.40     50.31 o 
  26   0   2     2632.65     3178.43    228.66 o 
  28   0   2     1854.17     1829.31     59.45 o 
  30   0   2     6733.75     6416.31    443.61 o 
  32   0   2     3116.72     3105.25    114.33 o 
  34   0   2      597.28      471.05    214.94 o 
 -35   1   2      336.90      304.43    118.91 o 
 -33   1   2       89.56       45.82     49.99 o 
 -31   1   2       22.61        0.00     13.72 o 
 -29   1   2     1709.11     1657.67    170.89 o 
 -27   1   2      346.54      356.07    118.58 o 
 -25   1   2     2707.05     3001.20    101.99 o 
 -23   1   2     5688.55     5182.37    195.80 o 
 -21   1   2      713.32      604.10    139.82 o 
 -19   1   2      468.62      545.05     66.43 o 
 -17   1   2     3594.80     3809.08    212.02 o 
 -15   1   2     2045.55     2488.77    275.74 o 
 -13   1   2      793.93      836.60     57.70 o 
 -11   1   2       32.61        0.00     13.46 o 
  -9   1   2        8.26        0.00    156.67 o 
  -7   1   2       48.56        0.00     22.58 o 
  -5   1   2     2461.26     3702.41    234.81 o 
  -3   1   2    12939.30    14318.92     59.45 o 
   5   1   2        1.34      215.47    141.91 o 
   7   1   2        6.15        0.00    114.65 o 
   9   1   2     2392.34     2760.45    153.00 o 
  11   1   2       53.18       83.14     81.61 o 
  13   1   2    23362.43    21715.52    519.69 o 
  15   1   2    13076.47    13235.05    116.66 o 
  17   1   2       75.68      127.12     67.31 o 
  19   1   2       56.56       86.30     92.97 o 
  21   1   2      908.15     1320.01    100.99 o 
  23   1   2       29.75        0.00     23.47 o 
  25   1   2     1648.30     1727.34    135.06 o 
  27   1   2      751.41      683.00     77.75 o 
  29   1   2     1578.78     2124.25    288.81 o 
  31   1   2      367.55      242.56     59.45 o 
  33   1   2       47.94       74.76    265.85 o 
 -34   2   2     1109.43     1341.28    150.50 o 
 -32   2   2     1686.11     1583.90    176.07 o 
 -30   2   2      117.55      130.91    185.77 o 
 -28   2   2       35.86       42.22     99.61 o 
 -26   2   2     2102.18     1799.35    436.08 o 
 -24   2   2      516.14      493.02     48.45 o 
 -22   2   2     8362.54     7448.91    111.83 o 
 -20   2   2     7803.13     7404.36     80.85 o 
 -18   2   2     2807.88     2624.49     45.41 o 
 -16   2   2     1241.35     1179.99     54.42 o 
 -14   2   2     2969.82     2831.53    356.26 o 
 -12   2   2     4628.64     5213.54    148.36 o 
 -10   2   2      286.42      225.25     57.30 o 
  -8   2   2     2745.57     3299.27    111.48 o 
  -6   2   2     1277.06     1359.38     59.42 o 
  -4   2   2     1736.39     1675.22     93.45 o 
  -2   2   2    14703.44    14172.58    114.33 o 
   0   2   2     2098.68     2261.61     65.15 o 
   2   2   2    13685.34    12896.64    439.03 o 
   4   2   2   128741.74   126062.33    434.46 o 
   6   2   2     6410.40     6505.03    127.55 o 
   8   2   2     2539.79     2438.19     78.71 o 
  10   2   2     2993.07     2765.82    239.25 o 
  12   2   2      845.62     1186.61    250.22 o 
  14   2   2     7536.53     7234.54    105.73 o 
  16   2   2    12107.41    12640.37    341.93 o 
  18   2   2     8177.45     7721.23    100.89 o 
  20   2   2     4097.23     3775.33     82.49 o 
  22   2   2      994.09     1315.87    140.17 o 
  24   2   2     3425.43     3365.92    285.65 o 
  26   2   2      534.84      447.38     64.87 o 
  28   2   2        0.04       83.03    197.79 o 
  30   2   2      584.94      524.10     68.60 o 
  32   2   2      522.52      439.84     52.33 o 
 -33   3   2       18.56        4.57    214.88 o 
 -31   3   2        6.04        0.00     49.83 o 
 -29   3   2     4320.74     4137.65    268.68 o 
 -27   3   2     2646.28     2673.34    263.49 o 
 -25   3   2     1159.22     1279.94    126.07 o 
 -23   3   2      254.59      326.30    100.84 o 
 -21   3   2      379.95      424.54    155.91 o 
 -19   3   2      579.53      525.02     69.20 o 
 -17   3   2     1271.49     1673.90    121.35 o 
 -15   3   2     1406.96     1663.71     87.41 o 
 -13   3   2     1175.83     1262.38    184.12 o 
 -11   3   2    28569.89    26829.05    247.40 o 
  -9   3   2      486.08      445.77     33.70 o 
  -7   3   2      478.34      282.87     27.03 o 
  -5   3   2    27158.19    25036.85    483.72 o 
  -3   3   2    21144.03    21433.56    215.85 o 
  -1   3   2    10927.98    10338.99     68.99 o 
   1   3   2    15354.99    14373.79    281.34 o 
   3   3   2     1022.73     1161.11     72.85 o 
   5   3   2       29.08      253.73    113.98 o 
   7   3   2     2413.83     2718.33     89.19 o 
   9   3   2    37017.08    35321.71    684.52 o 
  11   3   2    10983.17    10206.46    224.09 o 
  13   3   2       44.66        0.00     19.47 o 
  15   3   2     3960.39     4382.63    130.28 o 
  17   3   2      275.36      286.74     60.47 o 
  19   3   2      110.58      114.79     86.49 o 
  21   3   2       63.93        8.62     30.31 o 
  23   3   2      917.64     1277.38    231.02 o 
  25   3   2       70.73        0.00    144.06 o 
  27   3   2      287.70      512.03    158.99 o 
  29   3   2      129.52      115.48     40.29 o 
  31   3   2      275.61      190.00    257.72 o 
  33   3   2        2.90        0.00    224.75 o 
 -32   4   2      239.49      345.43    128.26 o 
 -30   4   2       50.64       54.55     93.75 o 
 -28   4   2     3345.53     3212.67    322.85 o 
 -26   4   2       27.07        0.00    130.02 o 
 -24   4   2       14.85        0.00    160.64 o 
 -22   4   2      612.34     1155.32    135.42 o 
 -20   4   2      446.30      379.25     53.51 o 
 -18   4   2     1474.90     2050.92    117.97 o 
 -16   4   2      438.73      498.03    106.93 o 
 -14   4   2      121.85      165.60     38.67 o 
 -12   4   2    11079.28    10308.84    312.03 o 
 -10   4   2     2545.48     2932.69    117.14 o 
  -8   4   2     5518.24     6333.13    143.92 o 
  -6   4   2     1115.30     1433.64    169.01 o 
  -4   4   2    18338.64    17587.69    810.92 o 
  -2   4   2     1997.30     2577.31    162.63 o 
   0   4   2     1874.88     1644.93     53.23 o 
   2   4   2    10079.82     9813.87    883.98 o 
   4   4   2      138.79       78.47     73.96 o 
   6   4   2    17862.15    16711.51    500.13 o 
   8   4   2    15003.12    16359.31    494.21 o 
  10   4   2     6415.28     5385.77    202.44 o 
  12   4   2    10691.19    10546.02    233.66 o 
  14   4   2      194.56      236.80     49.80 o 
  16   4   2     3527.09     3624.43    103.34 o 
  18   4   2        0.20        0.00     91.18 o 
  20   4   2      311.45      357.93     80.16 o 
  22   4   2     2835.91     3211.81    157.06 o 
  24   4   2     2109.35     2280.40    292.51 o 
  26   4   2      191.40      201.94    152.01 o 
  28   4   2      669.66      605.99     66.01 o 
  30   4   2      481.94      433.58     50.31 o 
 -31   5   2      606.54      553.37     32.01 o 
 -29   5   2       89.72      225.99    128.38 o 
 -27   5   2      200.07      193.51     68.60 o 
 -25   5   2      592.07      554.69     51.11 o 
 -23   5   2        0.99        0.00     64.29 o 
 -21   5   2     2896.97     2561.45    243.51 o 
 -19   5   2      262.79      367.10    164.83 o 
 -17   5   2      636.03      721.02    145.88 o 
 -15   5   2      284.84      304.74     48.29 o 
 -13   5   2     2834.88     2624.91     83.62 o 
 -11   5   2      617.77      829.35    118.72 o 
  -9   5   2      244.12      263.26     39.03 o 
  -7   5   2     1199.28     1159.19    173.64 o 
  -5   5   2    10854.57    10640.60    183.91 o 
  -3   5   2        5.59      205.90    111.85 o 
  -1   5   2     3652.16     3271.19    104.58 o 
   1   5   2      834.64      896.90     96.25 o 
   3   5   2     5954.76     5419.32    110.93 o 
   5   5   2     1496.97     1534.13    137.17 o 
   7   5   2     1421.88     1602.22    106.94 o 
   9   5   2     2437.63     2310.76     53.73 o 
  11   5   2      612.10      579.42    108.05 o 
  13   5   2     1889.00     1831.58    165.03 o 
  15   5   2      940.56     1248.25    158.42 o 
  17   5   2     2949.15     3035.91    157.55 o 
  19   5   2      108.62       97.99     98.26 o 
  21   5   2        6.69        0.00    161.44 o 
  23   5   2      485.09      440.44     52.49 o 
  25   5   2      353.89      426.79    113.27 o 
  27   5   2        3.23        0.00    185.75 o 
  29   5   2        3.15        0.00    190.79 o 
 -30   6   2      164.29      333.85    274.40 o 
 -28   6   2       21.63       36.59    429.89 o 
 -26   6   2      459.40      644.98    240.98 o 
 -24   6   2       78.91      278.97    310.98 o 
 -22   6   2     5225.40     5301.47     63.35 o 
 -20   6   2      244.92      331.40    154.29 o 
 -18   6   2     2358.61     2404.91    129.50 o 
 -16   6   2       37.45       99.43    142.01 o 
 -14   6   2       22.73       13.33     82.39 o 
 -12   6   2       11.78       15.60     82.67 o 
 -10   6   2      558.57      617.50    213.84 o 
  -8   6   2       32.54       18.10     47.58 o 
  -6   6   2     3014.71     3147.48    191.83 o 
  -4   6   2     2601.69     2265.98     35.01 o 
  -2   6   2     4298.91     4011.46    199.15 o 
   0   6   2     7000.96     8124.87    195.37 o 
   2   6   2     4415.07     4228.90    245.29 o 
   4   6   2     2504.97     2329.94    326.13 o 
   6   6   2       59.79        5.23     73.10 o 
   8   6   2     5278.90     5059.03    161.44 o 
  10   6   2      531.67      705.46    105.57 o 
  12   6   2     2060.29     2688.07    176.54 o 
  14   6   2      455.65      858.07    196.86 o 
  16   6   2     3928.01     3766.15    182.93 o 
  18   6   2      203.88      179.70     62.20 o 
  20   6   2       23.46        0.00     41.16 o 
  22   6   2     1872.38     1640.03     74.80 o 
  24   6   2       51.98       70.82    219.26 o 
  26   6   2       96.69      155.49    443.61 o 
 -27   7   2      126.52      411.59    384.16 o 
 -25   7   2      107.59      105.19    196.65 o 
 -23   7   2        6.52        0.00    448.18 o 
 -21   7   2     4126.37     3978.75     32.01 o 
 -19   7   2      369.21      402.53     87.29 o 
 -17   7   2       48.46      118.46    103.49 o 
 -15   7   2      894.10     1088.71     73.36 o 
 -13   7   2     9683.10     9579.64    861.59 o 
 -11   7   2     2833.95     3336.78    183.01 o 
  -9   7   2     2717.75     2745.85    153.92 o 
  -7   7   2       82.32       87.58    167.54 o 
  -5   7   2     1296.57     1042.97     79.13 o 
  -3   7   2     2403.79     2215.21    103.56 o 
  -1   7   2     4042.54     4097.07     64.86 o 
   1   7   2      117.42       40.73    131.87 o 
   3   7   2      617.45      716.69     61.83 o 
   5   7   2      977.11      841.43     31.84 o 
   7   7   2     1533.84     1386.65    138.35 o 
   9   7   2      120.71      320.29    124.54 o 
  11   7   2     5279.11     4992.50    137.26 o 
  13   7   2     8779.99     8099.01     97.07 o 
  15   7   2      324.28      443.65     85.51 o 
  17   7   2       26.88        0.00    152.40 o 
  19   7   2      813.34      745.40     44.20 o 
  21   7   2      120.06       53.90     19.99 o 
  23   7   2       33.89        0.00     22.87 o 
  25   7   2      824.58      841.48    324.70 o 
 -24   8   2      278.14      178.36    160.06 o 
 -22   8   2      341.81      301.84    324.70 o 
 -20   8   2        8.29       41.16    443.61 o 
 -18   8   2      386.74      310.98     68.60 o 
 -16   8   2     1523.06     2004.80     99.67 o 
 -14   8   2        0.08        0.00    167.47 o 
 -12   8   2       32.20        0.00     27.16 o 
 -10   8   2       71.94      207.94     80.45 o 
  -8   8   2      230.22      424.50    184.75 o 
  -6   8   2     1909.90     2330.47     97.62 o 
  -4   8   2     6013.74     5162.46    110.46 o 
  -2   8   2       89.54      200.53     62.05 o 
   0   8   2      116.86      196.58     59.83 o 
   2   8   2      121.95      205.22     75.45 o 
   4   8   2      514.31      527.28     60.34 o 
   6   8   2      475.47      623.52    167.17 o 
   8   8   2      360.12      380.82     73.85 o 
  10   8   2        3.42        0.00     96.35 o 
  12   8   2      774.37      904.35    131.48 o 
  14   8   2     1180.38     1339.16    118.22 o 
  16   8   2      719.83      643.68     86.51 o 
  18   8   2     1454.37     1843.77    125.90 o 
  20   8   2        0.03        0.00     13.72 o 
  22   8   2      177.27      118.91    407.02 o 
 -21   9   2      329.23      539.65    457.33 o 
 -19   9   2      176.50      242.38    123.48 o 
 -17   9   2        0.72        0.00      9.15 o 
 -15   9   2      176.35      201.22    420.74 o 
 -13   9   2       83.33       29.94     83.60 o 
 -11   9   2     1487.53     1506.61    308.89 o 
  -9   9   2      116.79      144.85     59.64 o 
  -7   9   2       26.72        0.00     79.05 o 
  -5   9   2       64.94       92.47    173.76 o 
  -3   9   2      928.55      796.63    100.04 o 
  -1   9   2      220.59      308.82    152.19 o 
   1   9   2      232.39      231.61     46.46 o 
   3   9   2       18.65        0.00     21.80 o 
   5   9   2     1798.28     1806.37    169.25 o 
   7   9   2       45.15        0.00     31.70 o 
   9   9   2       25.37        0.00      6.47 o 
  11   9   2      386.52      378.12     49.93 o 
  13   9   2      253.70      189.86     97.62 o 
  15   9   2      298.22      219.10    107.47 o 
  17   9   2       82.09      100.61    260.68 o 
  19   9   2       99.90       68.60     36.59 o 
 -16  10   2      407.32      493.91    246.96 o 
 -14  10   2     1560.29     1760.71    132.62 o 
 -12  10   2       74.52      192.08    237.81 o 
 -10  10   2       17.66        0.00     96.04 o 
  -8  10   2        1.35        0.00    168.50 o 
  -6  10   2       13.98        3.97    119.72 o 
  -4  10   2      145.39      249.80    187.87 o 
  -2  10   2        1.73        0.00     27.44 o 
   0  10   2      714.16      769.34    274.70 o 
   2  10   2      120.37      199.92    163.20 o 
   4  10   2       76.37       86.89     57.27 o 
   6  10   2       40.64        0.00    214.14 o 
   8  10   2      203.21      318.97     97.75 o 
  10  10   2      608.72      692.47    117.57 o 
  12  10   2        4.40        0.00    173.78 o 
  14  10   2      612.48      704.28    265.25 o 
  -7  11   2       55.89        0.00    237.81 o 
  -5  11   2       16.38        0.00    260.68 o 
  -3  11   2       98.55       55.02    179.14 o 
  -1  11   2       40.76        0.00     80.31 o 
   1  11   2      281.03      200.87    166.67 o 
   3  11   2       56.87       75.31    178.41 o 
   5  11   2      531.40      512.63    100.61 o 
 -35   1   3     1649.31     1842.69    148.05 o 
 -33   1   3       15.74        0.00     49.83 o 
 -31   1   3        1.51        0.00    111.65 o 
 -29   1   3      432.33      409.92    124.31 o 
 -27   1   3       72.67        9.13     22.18 o 
 -25   1   3      126.28      196.09     57.69 o 
 -23   1   3     2964.31     3093.91    203.28 o 
 -21   1   3     3599.66     3265.56    115.45 o 
 -19   1   3     1521.90     1968.67     96.98 o 
 -17   1   3     7074.20     6595.78    239.04 o 
 -15   1   3     5197.08     4872.98    109.53 o 
 -13   1   3     6476.83     5884.05   1234.78 o 
 -11   1   3       49.66       24.59     39.77 o 
  -9   1   3    32737.00    30650.95    461.56 o 
  -7   1   3     1159.12     1731.47    187.98 o 
  -5   1   3    29812.33    28157.66     36.59 o 
  -3   1   3     2481.99     2556.46     68.60 o 
  -1   1   3     4562.37     4166.86     66.80 o 
   1   1   3     8552.14     8174.80    244.30 o 
   5   1   3    15589.86    14687.68    454.63 o 
   7   1   3    60678.30    55427.60    420.74 o 
   9   1   3     9011.25    10532.22    281.87 o 
  11   1   3     1057.50     1234.92     64.51 o 
  13   1   3      436.25      284.57     74.95 o 
  15   1   3     2367.31     2177.99    117.18 o 
  17   1   3     4142.31     4134.79    112.72 o 
  19   1   3     8588.93     7588.93    151.28 o 
  21   1   3      174.79      149.56     27.46 o 
  23   1   3     3137.59     3434.33    195.45 o 
  25   1   3       93.77        5.13     36.57 o 
  27   1   3     2816.89     2828.68    136.04 o 
  29   1   3      752.06      648.50     42.68 o 
  31   1   3       13.85        8.60    130.83 o 
  33   1   3      594.93      470.40     89.18 o 
 -34   2   3     1123.92     1416.85    164.71 o 
 -32   2   3       34.11        0.00     57.39 o 
 -30   2   3       57.76       33.47    204.79 o 
 -28   2   3      438.67      437.75     76.84 o 
 -26   2   3      265.06      185.28    140.26 o 
 -24   2   3      160.00       61.47     57.04 o 
 -22   2   3     2426.76     2325.02     88.60 o 
 -20   2   3      966.53      803.03    107.16 o 
 -18   2   3     1094.62     1869.92    139.50 o 
 -16   2   3       37.43       49.24     66.67 o 
 -14   2   3     4007.58     3826.07    238.14 o 
 -12   2   3      709.30      631.39    130.23 o 
 -10   2   3     4098.80     3841.68    144.41 o 
  -8   2   3     1971.86     2070.42    156.60 o 
  -6   2   3      823.04     1873.97    210.14 o 
  -4   2   3     4979.32     4905.16    223.89 o 
   6   2   3    18297.72    16944.03    282.51 o 
   8   2   3     1005.02     1205.86    205.72 o 
  10   2   3     1807.81     1803.00    258.43 o 
  12   2   3     8575.80     9558.56    211.77 o 
  14   2   3      449.37      408.29     43.90 o 
  16   2   3     4006.58     3567.77    177.39 o 
  18   2   3       32.46        0.00     22.29 o 
  20   2   3     3364.02     3374.63    113.67 o 
  22   2   3     2529.43     2596.51    282.16 o 
  24   2   3      138.32      166.60     85.75 o 
  26   2   3      122.61       31.34     82.43 o 
  28   2   3       33.61       29.63    191.90 o 
  30   2   3      524.60      429.71     67.69 o 
  32   2   3      404.76      449.56    188.57 o 
 -35   3   3      299.48      585.38    411.59 o 
 -33   3   3      647.75      647.47     64.03 o 
 -31   3   3       40.45        0.00     84.70 o 
 -29   3   3     5594.10     5351.21    215.47 o 
 -27   3   3       65.44       18.59    168.94 o 
 -25   3   3     2807.60     2846.34    340.21 o 
 -23   3   3       15.39        8.92    117.55 o 
 -21   3   3     8189.19     8784.12    189.78 o 
 -19   3   3     1622.18     1613.69     62.70 o 
 -17   3   3     2498.44     2329.20     80.79 o 
 -15   3   3      169.22      335.30    147.20 o 
 -13   3   3      855.12      648.23     54.47 o 
 -11   3   3     8419.41     9830.95    364.17 o 
  -9   3   3       40.58        0.00     34.31 o 
  -7   3   3    18843.64    17621.60    261.41 o 
  -5   3   3    36328.27    35126.61   1031.27 o 
  -3   3   3    10628.01     9916.38     45.99 o 
  -1   3   3     2582.62     2977.20    137.20 o 
   1   3   3     2131.42     2349.47    187.81 o 
   3   3   3    23660.99    23112.35    118.09 o 
   5   3   3     8805.04     8186.16     45.73 o 
   7   3   3    32241.51    32601.47    132.95 o 
   9   3   3     6365.95     6877.50    130.24 o 
  11   3   3     7511.13     7685.96     85.81 o 
  13   3   3     3142.94     3194.65    145.16 o 
  15   3   3      497.47      464.47    139.86 o 
  17   3   3     1658.50     1623.66     77.48 o 
  19   3   3     7597.71     7788.43    136.93 o 
  21   3   3      461.89      547.67     79.24 o 
  23   3   3       41.25        0.00     32.86 o 
  25   3   3      392.22      389.76     57.97 o 
  27   3   3       54.05      246.68    131.76 o 
  29   3   3      171.58      179.08     90.10 o 
  31   3   3     1034.51     1122.65    216.06 o 
 -34   4   3      665.56      795.75    397.87 o 
 -32   4   3     1634.91     1833.88    187.50 o 
 -30   4   3      249.24      321.56    242.78 o 
 -28   4   3     1616.33     1556.93     93.30 o 
 -26   4   3       59.85        6.20    101.49 o 
 -24   4   3     3500.97     3931.47    149.43 o 
 -22   4   3      391.14      303.51     51.03 o 
 -20   4   3     1600.51     1584.28     76.01 o 
 -18   4   3      745.14      715.69    186.15 o 
 -16   4   3       18.06       92.09     55.03 o 
 -14   4   3    12903.48    11882.29    246.61 o 
 -12   4   3    19388.00    19103.06    636.19 o 
 -10   4   3     1654.10     1723.17    146.82 o 
  -8   4   3      203.95      284.32    177.94 o 
  -6   4   3     5359.70     5315.07    172.68 o 
  -4   4   3    10366.79    10076.81     81.90 o 
  -2   4   3     1177.70     1043.94     56.70 o 
   0   4   3     5501.50     5635.81     38.96 o 
   2   4   3    13218.62    14876.39    273.42 o 
   4   4   3     5189.15     4899.02    117.75 o 
   6   4   3     1353.10     1567.24    149.84 o 
   8   4   3      917.44      943.64    133.59 o 
  10   4   3     1610.38     1745.02    145.13 o 
  12   4   3      845.88     1391.19    119.21 o 
  14   4   3     2570.05     2573.18    104.75 o 
  16   4   3      159.85       71.42     69.47 o 
  18   4   3      429.62      250.30     40.17 o 
  20   4   3       42.75        0.00     64.25 o 
  22   4   3      734.20      625.56     72.45 o 
  24   4   3        2.08        0.00    242.74 o 
  26   4   3      269.53      176.74     53.20 o 
  28   4   3     1161.69     1225.64    292.69 o 
  30   4   3       12.26        0.00     80.88 o 
 -31   5   3      163.23      114.33     36.59 o 
 -29   5   3     1532.29     2291.21    292.69 o 
 -27   5   3     2870.76     2809.70    237.81 o 
 -25   5   3     2290.36     2255.54     82.14 o 
 -23   5   3      813.36      854.87    106.32 o 
 -21   5   3     1899.71     2093.58    165.91 o 
 -19   5   3      692.79      571.21     51.99 o 
 -17   5   3       25.69       33.46    158.74 o 
 -15   5   3       37.53       10.26     29.70 o 
 -13   5   3    11616.20    11676.39    210.57 o 
 -11   5   3     4543.65     4584.29    146.74 o 
  -9   5   3    13841.88    13489.02    488.43 o 
  -7   5   3     4342.84     4023.96    167.81 o 
  -5   5   3       58.30        4.01     48.33 o 
  -3   5   3      694.79      712.76     57.65 o 
  -1   5   3     5745.28     5431.25    235.52 o 
   1   5   3     7501.29     7265.15    146.79 o 
   3   5   3     4045.30     3730.95     51.44 o 
   5   5   3    10380.86    10516.35    372.95 o 
   7   5   3     1518.95     1820.55    111.03 o 
   9   5   3     1524.93     1701.29    155.73 o 
  11   5   3     1031.81      883.94    113.16 o 
  13   5   3        0.96        0.00    169.04 o 
  15   5   3       16.00        0.00     13.41 o 
  17   5   3       12.68        0.00     26.62 o 
  19   5   3     3654.10     4096.85    162.96 o 
  21   5   3      204.85      296.92    157.85 o 
  23   5   3     1025.52     1029.97    155.29 o 
  25   5   3      894.38      755.16     93.91 o 
  27   5   3     2053.11     1780.24    477.91 o 
  29   5   3      186.38      169.21     27.44 o 
 -30   6   3      397.34      320.13    265.25 o 
 -28   6   3       11.76        0.00    283.54 o 
 -26   6   3      709.05      919.23    439.03 o 
 -24   6   3     3136.62     2791.49    308.70 o 
 -22   6   3     1078.26     1551.56    160.10 o 
 -20   6   3      282.54      228.12    130.53 o 
 -18   6   3     1108.18     1485.43    123.09 o 
 -16   6   3     1899.85     2039.47    152.04 o 
 -14   6   3      441.63      471.00     91.11 o 
 -12   6   3      673.11     1125.89    195.39 o 
 -10   6   3        6.97        1.84    113.92 o 
  -8   6   3     3353.71     3355.66    180.53 o 
  -6   6   3     2122.40     2568.25     95.38 o 
  -4   6   3     6673.78     6372.67    223.17 o 
  -2   6   3     1067.58     1085.60     95.87 o 
   0   6   3     1753.85     1954.18    317.76 o 
   2   6   3     2136.92     2281.64    102.31 o 
   4   6   3     3501.59     3760.18     88.84 o 
   6   6   3     1477.07     1837.83    150.50 o 
   8   6   3       49.09        0.00    117.33 o 
  10   6   3     5630.73     5245.90    161.11 o 
  12   6   3      161.98      213.56    148.54 o 
  14   6   3       30.55        0.00     48.03 o 
  16   6   3      689.09      605.87    155.55 o 
  18   6   3     1014.79     1259.44    106.29 o 
  20   6   3       91.66       32.54     55.55 o 
  22   6   3      183.13      276.37    112.62 o 
  24   6   3       38.41        0.00     49.93 o 
  26   6   3       36.90        0.00     27.44 o 
  28   6   3       36.31       27.44    219.52 o 
 -27   7   3      123.74       45.73    196.65 o 
 -25   7   3      623.94      557.94    315.56 o 
 -23   7   3      545.13      603.67    324.70 o 
 -21   7   3      102.40      214.94    173.78 o 
 -19   7   3      464.98      721.39    209.21 o 
 -17   7   3     2051.59     2375.99    166.65 o 
 -15   7   3       11.34        0.00     25.62 o 
 -13   7   3      165.61      325.23    112.82 o 
 -11   7   3      447.70      306.66    126.06 o 
  -9   7   3     1988.22     2175.10     98.21 o 
  -7   7   3       31.47       21.75    123.01 o 
  -5   7   3     1550.86     2016.40     92.28 o 
  -3   7   3     2346.70     2479.29     74.84 o 
  -1   7   3     1800.68     2373.32    140.63 o 
   1   7   3     1768.31     2087.36    100.43 o 
   3   7   3      222.29      242.52     85.01 o 
   5   7   3      672.05      557.61     69.02 o 
   7   7   3     1106.25     1307.82    118.78 o 
   9   7   3     1496.52     1493.65    229.58 o 
  11   7   3      930.46      992.09     97.09 o 
  13   7   3     2526.49     2350.57     84.14 o 
  15   7   3      840.75     1111.53    265.22 o 
  17   7   3     2086.37     2215.69    139.61 o 
  19   7   3        3.73        0.00     79.12 o 
  21   7   3     1540.00     1844.13    157.78 o 
  23   7   3      146.96      109.76     64.03 o 
  25   7   3      662.11      782.03    411.59 o 
 -24   8   3        3.65        0.00     64.03 o 
 -22   8   3       82.60        9.15    260.68 o 
 -20   8   3      398.71      498.49    169.21 o 
 -18   8   3       16.98        0.00     64.03 o 
 -16   8   3       29.12       20.46     91.78 o 
 -14   8   3      517.77      571.28    115.19 o 
 -12   8   3     1339.19     1444.41    131.68 o 
 -10   8   3       11.78        0.00     98.96 o 
  -8   8   3     2974.93     2997.82    140.43 o 
  -6   8   3      627.30      695.56    471.05 o 
  -4   8   3      612.97      629.01     69.26 o 
  -2   8   3      348.81      437.59     92.67 o 
   0   8   3     1537.75     1485.16    391.77 o 
   2   8   3        2.16        0.00    105.01 o 
   4   8   3       57.32       45.07     75.30 o 
   6   8   3     1316.04     1197.57     89.62 o 
   8   8   3      554.74      533.91     92.98 o 
  10   8   3     2208.95     2481.97    155.38 o 
  12   8   3      793.27      869.01     89.72 o 
  14   8   3       87.81       38.01     13.68 o 
  16   8   3       28.46       14.81    137.94 o 
  18   8   3      593.03      546.26    109.47 o 
  20   8   3       19.74        0.00    173.78 o 
  22   8   3      337.99      416.17    224.09 o 
 -21   9   3      334.32      274.40    160.06 o 
 -19   9   3      644.79      525.93     77.75 o 
 -17   9   3      260.84      214.94    274.40 o 
 -15   9   3      196.32      192.08     50.31 o 
 -13   9   3      159.67      365.86    352.14 o 
 -11   9   3     5441.94     5179.81    145.66 o 
  -9   9   3      175.06      211.63    128.96 o 
  -7   9   3      289.21      444.16    140.41 o 
  -5   9   3       23.32        0.00     36.25 o 
  -3   9   3     1129.39     1003.03    167.81 o 
  -1   9   3      477.65      530.81    112.40 o 
   1   9   3       33.45        0.00    173.87 o 
   3   9   3      502.02      575.74    142.53 o 
   5   9   3      100.82      124.93    225.56 o 
   7   9   3       85.06       45.52    113.66 o 
   9   9   3     1561.30     1462.71    147.85 o 
  11   9   3       11.50        0.00     52.77 o 
  13   9   3      481.57      536.93    176.07 o 
  15   9   3      102.28      100.81    252.11 o 
  17   9   3       71.78       50.31    320.13 o 
  19   9   3        0.03        4.57    256.10 o 
 -16  10   3      290.97      246.96    237.81 o 
 -14  10   3        0.42        0.00    393.30 o 
 -12  10   3      665.29     1376.56    265.25 o 
 -10  10   3      915.46      928.37     77.75 o 
  -8  10   3       22.73        0.00     49.70 o 
  -6  10   3       53.07       41.91    125.22 o 
  -4  10   3       28.39        0.00     63.13 o 
  -2  10   3      238.70      208.01    253.47 o 
   0  10   3      663.88      705.14    277.96 o 
   2  10   3      519.93      535.95     80.53 o 
   4  10   3      123.75      244.21    144.60 o 
   6  10   3      424.96      373.28     48.74 o 
   8  10   3      337.41      471.14    148.81 o 
  10  10   3       96.03       59.45    260.68 o 
  12  10   3      179.25      379.58    356.72 o 
  14  10   3       13.05        0.00    150.92 o 
  -7  11   3       48.34        0.00    256.10 o 
  -5  11   3      689.85      585.38      4.57 o 
  -3  11   3       64.84      139.61     59.18 o 
  -1  11   3       66.25       16.17     13.62 o 
   1  11   3        5.33        0.00    278.11 o 
   3  11   3        2.08        0.00     45.49 o 
 -36   0   4        1.14        0.00     59.45 o 
 -34   0   4      661.14      923.80    155.49 o 
 -32   0   4     3571.88     3882.71    196.65 o 
 -30   0   4      136.43        0.00     64.56 o 
 -28   0   4      465.66      535.07    299.11 o 
 -26   0   4        8.88        0.00     52.59 o 
 -24   0   4      188.25      150.92    242.47 o 
 -22   0   4     5850.01     5828.57    174.71 o 
 -20   0   4     5838.01     6367.79    108.67 o 
 -18   0   4    20875.87    19972.21    208.11 o 
 -16   0   4    25385.32    24633.07    222.01 o 
 -14   0   4      364.09      620.56    201.40 o 
 -12   0   4    12356.50    11768.32    146.34 o 
 -10   0   4      403.84      393.40     86.89 o 
  -8   0   4     2404.16     2549.88    108.32 o 
  -6   0   4    11346.40    11735.17    381.87 o 
  -4   0   4     6697.91     7522.46    300.27 o 
   0   0   4     2125.33     4102.23    224.09 o 
   4   0   4     6991.09     6421.26    165.32 o 
   6   0   4    31044.71    29402.41    354.43 o 
   8   0   4    22349.22    19974.46    306.41 o 
  10   0   4        4.34        0.00    225.91 o 
  12   0   4     4328.65     4047.93    116.62 o 
  14   0   4     1227.84     1931.33    186.84 o 
  16   0   4      641.44     1284.43    146.34 o 
  18   0   4    18726.95    18959.02    766.02 o 
  20   0   4    17561.11    16881.20    404.73 o 
  22   0   4      112.85      323.56    192.01 o 
  24   0   4        6.24        0.00     27.44 o 
  26   0   4       30.16        0.00     13.72 o 
  28   0   4       66.68      160.06    269.82 o 
  30   0   4      416.66      457.33     77.75 o 
  32   0   4     1522.73     1527.47     32.01 o 
 -35   1   4      147.02       59.45    108.46 o 
 -33   1   4      253.59      317.67    150.20 o 
 -31   1   4     1084.93     1754.84    216.97 o 
 -29   1   4       74.17      109.22     65.88 o 
 -27   1   4      200.78      241.86     91.24 o 
 -25   1   4     3029.82     3329.74    132.68 o 
 -23   1   4     3030.96     2841.82     59.54 o 
 -21   1   4     3120.88     3144.97    121.47 o 
 -19   1   4     2590.11     2412.53    101.90 o 
 -17   1   4     4544.55     4393.05    149.84 o 
 -15   1   4      226.20      217.59     19.70 o 
 -13   1   4    22171.12    21945.56    377.65 o 
 -11   1   4    18593.23    19006.83    409.17 o 
  -9   1   4     4887.69     4216.99    108.42 o 
  -7   1   4     8424.27     7321.81    100.61 o 
  -5   1   4    13945.65    16833.13    214.59 o 
  -3   1   4    18416.70    18498.90    310.98 o 
  -1   1   4     7863.27     8230.26    168.83 o 
   1   1   4    10636.36    10650.63    286.85 o 
   3   1   4      540.50      599.86     87.13 o 
   5   1   4    16860.41    15711.99    817.05 o 
   7   1   4     2509.01     1869.59    107.97 o 
   9   1   4    12187.07    13149.79    226.61 o 
  11   1   4     4532.10     4056.49    133.34 o 
  13   1   4     4435.02     4161.07    230.55 o 
  15   1   4     7119.17     6863.78    133.21 o 
  17   1   4     7130.73     6609.45    119.42 o 
  19   1   4     5751.09     5145.87    350.24 o 
  21   1   4      809.19      754.32     34.40 o 
  23   1   4      182.85      262.33    190.90 o 
  25   1   4       82.12       71.43    192.87 o 
  27   1   4     4228.89     4622.74    200.18 o 
  29   1   4        6.15        0.00     80.69 o 
  31   1   4      464.67      417.17     75.46 o 
  33   1   4        2.82        0.00     45.25 o 
 -36   2   4       15.27        0.00     58.94 o 
 -34   2   4     1204.67     2179.17    252.24 o 
 -32   2   4      486.55      447.57     43.46 o 
 -30   2   4     1286.80     1436.04    107.03 o 
 -28   2   4      123.68      159.40     40.04 o 
 -26   2   4     5271.52     4843.50     72.13 o 
 -24   2   4     8220.22     7622.25    721.89 o 
 -22   2   4     2265.79     2238.82     52.23 o 
 -20   2   4        0.04        1.96    113.96 o 
 -18   2   4        1.60        0.00     36.05 o 
 -16   2   4      435.43      398.65     44.66 o 
 -14   2   4     1432.08     1748.01    153.51 o 
 -12   2   4    14586.81    13740.61    662.02 o 
 -10   2   4    18450.42    19282.08    188.75 o 
  -8   2   4    23201.54    23766.53    690.56 o 
  -6   2   4     2519.04     3324.08    285.83 o 
  -2   2   4    41476.93    38256.27    340.71 o 
   0   2   4    37587.75    34937.10    508.40 o 
   2   2   4      307.54      585.38    214.94 o 
   4   2   4    28574.89    27896.95    560.43 o 
   6   2   4     7816.77     7594.09    218.24 o 
   8   2   4      465.79      480.09    112.25 o 
  10   2   4    42388.07    40759.55    245.29 o 
  12   2   4    16230.83    16669.07    216.66 o 
  14   2   4    15084.22    15281.54    162.40 o 
  16   2   4       11.58       35.84     65.00 o 
  18   2   4     1898.54     1904.59     95.11 o 
  20   2   4      737.81      702.92     78.42 o 
  22   2   4     1279.89     1071.00    190.59 o 
  24   2   4     1141.50      927.15     83.69 o 
  26   2   4     1697.71     1414.52     84.61 o 
  28   2   4     3139.90     3355.67    253.67 o 
  30   2   4      128.83      141.33    229.55 o 
  32   2   4       43.83        0.00     72.30 o 
 -35   3   4       98.38      315.56    429.89 o 
 -33   3   4      272.20      316.78     97.73 o 
 -31   3   4      142.95      294.47    116.35 o 
 -29   3   4        0.09        8.86    174.14 o 
 -27   3   4     3028.57     2957.02    194.47 o 
 -25   3   4      671.34      557.22     15.26 o 
 -23   3   4        1.00        0.00    135.94 o 
 -21   3   4     2497.12     3053.91    163.93 o 
 -19   3   4      119.90       91.12     33.69 o 
 -17   3   4     4062.11     4159.17    167.92 o 
 -15   3   4     8730.98     8609.14    476.60 o 
 -13   3   4      469.98      543.49    153.41 o 
 -11   3   4      889.07     1167.62    112.05 o 
  -9   3   4    12262.28    13659.30    290.40 o 
  -7   3   4     3397.76     3399.42    179.71 o 
  -5   3   4     2419.05     2171.71     90.61 o 
  -3   3   4        0.49        0.00     26.87 o 
  -1   3   4   102677.77    95599.80    493.91 o 
   1   3   4    32529.87    31313.22    297.26 o 
   3   3   4     6244.32     6470.66    151.08 o 
   5   3   4     6643.55     6007.37    217.06 o 
   7   3   4     1902.61     2565.26    207.59 o 
   9   3   4        4.76       11.14    142.20 o 
  11   3   4        6.19       49.59    133.18 o 
  13   3   4     4672.69     4300.65    120.95 o 
  15   3   4      402.64      495.67    106.85 o 
  17   3   4        0.75        0.00    164.44 o 
  19   3   4     4354.87     4477.73    119.52 o 
  21   3   4       10.41        0.00    149.11 o 
  23   3   4     1172.12     1346.72    108.72 o 
  25   3   4      341.37      483.54    118.16 o 
  27   3   4       67.05      118.91     73.17 o 
  29   3   4        7.56        0.00    109.81 o 
  31   3   4       88.16        2.39     27.44 o 
 -34   4   4       21.66        0.00    393.30 o 
 -32   4   4      555.06      718.00    301.84 o 
 -30   4   4       31.49       22.87    188.16 o 
 -28   4   4     1651.00     1350.62    305.78 o 
 -26   4   4     1636.47     1558.45    233.08 o 
 -24   4   4    12921.34    14186.82    226.49 o 
 -22   4   4      259.13      389.88    132.78 o 
 -20   4   4     5146.28     4612.60    342.14 o 
 -18   4   4    16958.23    16464.82    623.49 o 
 -16   4   4     3896.15     4057.90    221.72 o 
 -14   4   4      286.23      248.55    102.03 o 
 -12   4   4      387.96      394.13    125.85 o 
 -10   4   4       29.25       13.58    130.39 o 
  -8   4   4      429.04      407.45     70.11 o 
  -6   4   4     4982.10     4466.99    362.05 o 
  -4   4   4      891.06     1265.11    387.96 o 
  -2   4   4     8250.16     8794.10    134.75 o 
   0   4   4     9565.80     9148.00    519.08 o 
   2   4   4     2814.94     2480.79    257.50 o 
   4   4   4     2956.47     3452.18    176.33 o 
   6   4   4      239.59      216.04     54.81 o 
   8   4   4     5465.94     5271.60     76.31 o 
  10   4   4      690.61      426.25     69.04 o 
  12   4   4     3270.53     3263.18    163.00 o 
  14   4   4       27.80        0.00     19.89 o 
  16   4   4     1612.06     1560.64    308.59 o 
  18   4   4     3420.03     3109.32     25.99 o 
  20   4   4      515.46      512.12     81.66 o 
  22   4   4       20.73        0.00     58.09 o 
  24   4   4      153.88      194.59    211.92 o 
  26   4   4      140.60      246.14     86.88 o 
  28   4   4       92.92      265.25    263.54 o 
  30   4   4       53.24        0.00    186.06 o 
 -33   5   4      218.47      269.82    109.76 o 
 -31   5   4     1241.61     1362.84     59.45 o 
 -29   5   4       76.37       64.03    320.13 o 
 -27   5   4     1891.14     1757.35     59.24 o 
 -25   5   4      151.91      165.89    103.76 o 
 -23   5   4     2322.04     2681.09    102.13 o 
 -21   5   4      537.91      553.67    119.30 o 
 -19   5   4      229.24      319.91     93.48 o 
 -17   5   4     2089.22     2187.16     94.73 o 
 -15   5   4     6172.30     5932.03    204.63 o 
 -13   5   4    10011.77     9627.77    115.88 o 
 -11   5   4      162.99      330.56    127.78 o 
  -9   5   4       26.50        0.00     96.55 o 
  -7   5   4     2060.58     1988.89    275.40 o 
  -5   5   4      664.66      672.61    120.04 o 
  -3   5   4      800.37     1113.25     87.62 o 
  -1   5   4      372.83      447.20    116.40 o 
   1   5   4      374.54      400.47     36.90 o 
   3   5   4      486.67      641.74     91.13 o 
   5   5   4     7863.09    10641.93    173.94 o 
   7   5   4     3693.40     3169.89    420.31 o 
   9   5   4       29.18        0.00     34.55 o 
  11   5   4     1089.37     1055.65    167.43 o 
  13   5   4     2955.94     3257.29    138.85 o 
  15   5   4       25.82        0.00     26.71 o 
  17   5   4      407.99      511.07     68.17 o 
  19   5   4     2077.34     1781.25    341.17 o 
  21   5   4      415.25      318.30     95.29 o 
  23   5   4       80.81       23.29     23.62 o 
  25   5   4      364.72      243.87     41.45 o 
  27   5   4     1162.11     1642.26    106.57 o 
  29   5   4      161.62        9.15     59.45 o 
 -30   6   4       10.39        0.00     96.04 o 
 -28   6   4     1498.75     1760.71    160.06 o 
 -26   6   4       51.62        0.00    443.61 o 
 -24   6   4     1079.54     2013.78    295.56 o 
 -22   6   4      361.08      399.84    102.26 o 
 -20   6   4      248.25      206.07    137.78 o 
 -18   6   4     1037.24     1580.50    144.88 o 
 -16   6   4     3697.59     3637.61     77.13 o 
 -14   6   4     1857.84     2467.96    125.71 o 
 -12   6   4     1673.54     2014.47    159.76 o 
 -10   6   4      695.38      756.03     51.07 o 
  -8   6   4      132.80      188.60    110.57 o 
  -6   6   4       66.75      100.20     83.67 o 
  -4   6   4     2383.30     2306.68    314.36 o 
  -2   6   4     8429.58     7495.98    290.33 o 
   0   6   4     7006.40     9101.32    253.48 o 
   2   6   4      845.20      697.68    181.94 o 
   4   6   4     3812.51     4035.91     69.33 o 
   6   6   4      201.22      157.09    156.38 o 
   8   6   4      397.97      570.17    149.19 o 
  10   6   4     1752.23     1885.85     95.55 o 
  12   6   4      784.17      870.42     63.25 o 
  14   6   4     6156.77     5504.24     99.64 o 
  16   6   4     2694.28     2956.06    310.85 o 
  18   6   4      115.31      129.88    203.80 o 
  20   6   4     1444.98     1438.67    114.71 o 
  22   6   4      150.99       93.47     35.49 o 
  24   6   4      103.77      273.12    215.77 o 
  26   6   4      227.32      246.96    233.24 o 
 -29   7   4      123.54      155.49    324.70 o 
 -27   7   4     1693.89     2076.27    196.65 o 
 -25   7   4      187.51      384.16    320.13 o 
 -23   7   4      498.16      649.41    375.01 o 
 -21   7   4      396.01      365.86      4.57 o 
 -19   7   4        3.22        0.00    114.33 o 
 -17   7   4     1958.14     2052.81     54.02 o 
 -15   7   4     1277.22     1521.65    174.92 o 
 -13   7   4      368.64      456.48     69.15 o 
 -11   7   4     1004.17     1277.85    122.44 o 
  -9   7   4      205.17      423.70    127.43 o 
  -7   7   4      848.98      908.81    162.09 o 
  -5   7   4     8054.96     7145.57    219.15 o 
  -3   7   4     1710.69     2139.45    114.13 o 
  -1   7   4        0.27       12.49     92.37 o 
   1   7   4     3594.23     3437.63    200.43 o 
   3   7   4     3376.64     2997.85     62.69 o 
   5   7   4       34.38       22.12    147.63 o 
   7   7   4     2272.56     2086.48     74.70 o 
   9   7   4     6409.89     6536.78    196.89 o 
  11   7   4     3082.86     2932.06    238.08 o 
  13   7   4      147.11      132.88     97.79 o 
  15   7   4       59.57      288.77    198.08 o 
  17   7   4       97.05       37.35     93.90 o 
  19   7   4      227.63      154.08     35.90 o 
  21   7   4      800.78      689.96     66.31 o 
  23   7   4      691.87      891.79    439.03 o 
  25   7   4       10.13        0.00    283.54 o 
 -26   8   4      136.87      169.21    448.18 o 
 -24   8   4      113.86       59.45    137.20 o 
 -22   8   4      338.79      310.98    137.20 o 
 -20   8   4       22.35       22.87    420.74 o 
 -18   8   4      175.59      233.24    224.09 o 
 -16   8   4      232.47      312.45    197.45 o 
 -14   8   4       84.64       90.85     67.66 o 
 -12   8   4      234.93      304.10     86.32 o 
 -10   8   4     2212.93     1937.17     47.81 o 
  -8   8   4      339.41      221.81     74.92 o 
  -6   8   4        5.95        0.00    241.50 o 
  -4   8   4      267.75      237.66     57.17 o 
  -2   8   4       18.63       50.83    151.69 o 
   0   8   4       67.09      210.49    163.20 o 
   2   8   4      567.00      553.41     50.83 o 
   4   8   4        3.47        0.00     38.19 o 
   6   8   4       86.09        5.76    166.39 o 
   8   8   4       18.65        0.00     25.65 o 
  10   8   4      299.19      373.31    171.70 o 
  12   8   4       47.06       71.87     71.83 o 
  14   8   4     1895.81     2451.56    165.93 o 
  16   8   4      686.46      877.79    201.27 o 
  18   8   4       23.42        6.63    125.53 o 
  20   8   4       88.78      310.98    411.59 o 
  22   8   4      103.54      182.93    224.09 o 
 -21   9   4      370.22      503.06    407.02 o 
 -19   9   4      135.79      132.62     64.03 o 
 -17   9   4       65.48       32.01    347.57 o 
 -15   9   4     2505.69     2670.79    301.84 o 
 -13   9   4       60.07      114.33    457.33 o 
 -11   9   4        3.69        0.00     47.78 o 
  -9   9   4      141.26      216.72     94.11 o 
  -7   9   4       16.90        0.00    165.81 o 
  -5   9   4      485.94      585.52    152.28 o 
  -3   9   4       45.26       95.14    123.02 o 
  -1   9   4      789.01      969.15    173.83 o 
   1   9   4       88.26       39.91     28.32 o 
   3   9   4     1326.66     1552.49     99.74 o 
   5   9   4       47.60        0.00     59.50 o 
   7   9   4      923.47      881.65    113.42 o 
   9   9   4       39.31       43.93    186.06 o 
  11   9   4      356.77      225.40     20.58 o 
  13   9   4      153.18       82.32    100.61 o 
  15   9   4        4.37       48.83    220.80 o 
  17   9   4        9.26        4.57    370.44 o 
 -16  10   4      104.25      146.34    310.98 o 
 -14  10   4      448.12      457.33    375.01 o 
 -12  10   4       53.19       27.44    210.37 o 
 -10  10   4       34.73        0.00    114.33 o 
  -8  10   4      176.13       89.26     95.30 o 
  -6  10   4      403.33      501.96    115.81 o 
  -4  10   4       29.86       30.05    161.35 o 
  -2  10   4      125.51      251.83    237.72 o 
   0  10   4       13.32        0.00     63.09 o 
   2  10   4        2.93        0.00    186.88 o 
   4  10   4      426.13      576.37    181.89 o 
   6  10   4       58.91       72.27    157.67 o 
   8  10   4       21.04       10.67    143.17 o 
  10  10   4        9.39        0.00     85.06 o 
  12  10   4      416.88      553.37    388.73 o 
  -7  11   4       78.52       82.32    269.82 o 
  -5  11   4       48.52        9.15    219.52 o 
  -3  11   4      124.62      136.87    290.40 o 
  -1  11   4        3.37        0.00    117.73 o 
   1  11   4       25.35        0.00     49.85 o 
   3  11   4      165.77      438.95    276.36 o 
 -35   1   5      235.43      336.98     99.66 o 
 -33   1   5      868.31      941.68    157.97 o 
 -31   1   5        3.09        0.00     44.80 o 
 -29   1   5      374.36      325.88     59.92 o 
 -27   1   5      444.60      424.43     33.92 o 
 -25   1   5    14628.11    14265.11    292.78 o 
 -23   1   5     3364.26     3435.82    267.62 o 
 -21   1   5      176.85      192.39     45.43 o 
 -19   1   5     1435.14     2029.87    155.57 o 
 -17   1   5     4175.21     4106.96    167.62 o 
 -15   1   5     2132.38     1958.89    103.85 o 
 -13   1   5     6917.74     6291.21    215.97 o 
 -11   1   5     3385.41     3518.96    166.80 o 
  -9   1   5      199.09      187.55     82.10 o 
  -7   1   5     5531.76     5507.16    123.83 o 
  -5   1   5     1789.18     1463.72    170.89 o 
  -3   1   5    76906.71    78728.93    397.87 o 
  -1   1   5    12444.05    12303.58    302.55 o 
   1   1   5      298.50      399.16    102.81 o 
   3   1   5     9009.41     8599.14    160.66 o 
   5   1   5    10762.62    10486.58     54.88 o 
   7   1   5     4873.28     5328.83     83.55 o 
   9   1   5       77.49       99.29     59.66 o 
  11   1   5      613.59      688.00    137.38 o 
  13   1   5      107.48      225.56    100.74 o 
  15   1   5    14138.19    13397.50   1019.16 o 
  17   1   5      517.44      597.12    101.80 o 
  19   1   5     2264.72     2195.27    140.22 o 
  21   1   5      237.17      124.85     50.43 o 
  23   1   5      127.22      121.69     94.28 o 
  25   1   5      553.44      585.14    152.97 o 
  27   1   5     1888.64     2034.59    313.27 o 
  29   1   5      134.95      106.81     82.32 o 
  31   1   5       10.36        7.06    189.75 o 
 -36   2   5       85.44      101.65    171.30 o 
 -34   2   5      294.49      421.93    165.84 o 
 -32   2   5      104.40        0.00    134.05 o 
 -30   2   5     4837.74     4542.39    345.75 o 
 -28   2   5     4773.95     5097.73    163.20 o 
 -26   2   5     1070.85     1209.84    187.47 o 
 -24   2   5     1582.25     1694.65    155.15 o 
 -22   2   5       32.45       84.49     66.70 o 
 -20   2   5      227.79      118.66     72.68 o 
 -18   2   5       53.76      145.04     74.50 o 
 -16   2   5      152.40      173.31     65.49 o 
 -14   2   5     2268.05     3151.75    134.39 o 
 -12   2   5     1161.84     1282.97     43.62 o 
 -10   2   5      985.27     1135.62    100.61 o 
  -8   2   5     2462.83     2634.11    198.94 o 
  -6   2   5        0.14       74.50     84.31 o 
  -4   2   5     5914.51     5560.40    199.58 o 
  -2   2   5     8818.72     8667.83    273.51 o 
   0   2   5     7741.75     7349.82    545.73 o 
   2   2   5      182.72      527.59    185.67 o 
   4   2   5      378.01      242.25     38.98 o 
   6   2   5    16617.21    17323.92    694.10 o 
   8   2   5     2432.21     3041.97    116.36 o 
  10   2   5      566.41      962.16     93.07 o 
  12   2   5     3029.57     2930.62     76.16 o 
  14   2   5     3822.48     3698.20     67.79 o 
  16   2   5     3710.14     3035.70    192.36 o 
  18   2   5     3307.33     2989.59    119.81 o 
  20   2   5       56.21        0.00     23.77 o 
  22   2   5       44.95        0.00    166.85 o 
  24   2   5      590.03      510.01     59.97 o 
  26   2   5        0.98       22.87    333.85 o 
  28   2   5      101.26      267.26    156.99 o 
  30   2   5      231.93      217.17    289.09 o 
 -35   3   5      163.79      114.33    114.33 o 
 -33   3   5     7719.94     7870.91    340.71 o 
 -31   3   5      121.14       94.86     70.16 o 
 -29   3   5        8.46        0.00     36.25 o 
 -27   3   5      385.99      311.16     46.50 o 
 -25   3   5       58.07      135.39     93.19 o 
 -23   3   5     1473.85     1673.61     79.50 o 
 -21   3   5        5.10        0.00     66.08 o 
 -19   3   5     4788.57     4820.85     85.30 o 
 -17   3   5     6182.70     6519.99    123.32 o 
 -15   3   5      960.63      766.33    117.75 o 
 -13   3   5     3967.00     4102.99    121.19 o 
 -11   3   5      677.29     1257.11    170.28 o 
  -9   3   5     2896.31     2860.00    185.42 o 
  -7   3   5     8194.72     7691.07    723.80 o 
  -5   3   5     8300.21     7510.76     97.94 o 
  -3   3   5     3604.24     3475.26    179.01 o 
   1   3   5    47601.75    45468.96    202.78 o 
   3   3   5    10647.04     9674.50    692.52 o 
   5   3   5      844.61      893.63    132.81 o 
   7   3   5    12557.85    11333.79    305.27 o 
   9   3   5     5531.19     5043.68    122.12 o 
  11   3   5     3057.39     3293.99    115.52 o 
  13   3   5       77.92       10.36     22.09 o 
  15   3   5     6716.64     6427.46    121.38 o 
  17   3   5      474.26      451.47     51.04 o 
  19   3   5       45.92        7.37     76.24 o 
  21   3   5       13.66        0.00    175.81 o 
  23   3   5       21.05        0.00    126.77 o 
  25   3   5       46.13        9.68    229.49 o 
  27   3   5      438.62      494.42    133.55 o 
  29   3   5      328.97      244.10    148.81 o 
  31   3   5      294.41      242.38    192.39 o 
 -34   4   5        1.75        0.00    379.58 o 
 -32   4   5       87.17      274.40    214.94 o 
 -30   4   5     1528.97     1598.57    116.34 o 
 -28   4   5     2755.96     3051.20    189.95 o 
 -26   4   5      315.92      396.43    104.65 o 
 -24   4   5     3037.67     2715.09    165.26 o 
 -22   4   5       19.20      197.96    174.64 o 
 -20   4   5      250.12      214.18     68.87 o 
 -18   4   5      115.43       93.27     50.31 o 
 -16   4   5      690.75     1309.66    187.50 o 
 -14   4   5       63.74      240.86    122.71 o 
 -12   4   5     2871.07     2613.60    266.77 o 
 -10   4   5     6099.92     6284.49    268.27 o 
  -8   4   5    15739.64    14576.09    780.59 o 
  -6   4   5     6119.54     5659.79     74.67 o 
  -4   4   5     6859.66     7152.65    124.78 o 
  -2   4   5      106.48       78.18    105.89 o 
   0   4   5    14445.86    13602.51    140.83 o 
   2   4   5    11738.48    11190.76    171.64 o 
   4   4   5     2201.84     2391.95    116.80 o 
   6   4   5    27481.53    27012.11    198.69 o 
   8   4   5       38.12       95.01     89.90 o 
  10   4   5     7712.36     7728.88    321.47 o 
  12   4   5      632.88      658.34     76.97 o 
  14   4   5     1494.03     1377.29     81.79 o 
  16   4   5      253.46      291.19     90.87 o 
  18   4   5     1521.36     1893.93    202.51 o 
  20   4   5     1438.84     1194.76     55.78 o 
  22   4   5      168.23      197.27    114.96 o 
  24   4   5        0.20        0.00     19.48 o 
  26   4   5       99.51       53.46     85.17 o 
  28   4   5        4.39        0.00    213.14 o 
  30   4   5       76.93       36.59    237.81 o 
 -33   5   5        1.25        0.00    324.70 o 
 -31   5   5      113.78       86.89     27.44 o 
 -29   5   5       98.91        0.00     36.59 o 
 -27   5   5      902.07     1811.02    343.00 o 
 -25   5   5     3690.27     3368.08    106.04 o 
 -23   5   5     2060.75     2120.10    251.61 o 
 -21   5   5      330.91      432.46     57.63 o 
 -19   5   5     1108.41     1015.27    210.37 o 
 -17   5   5     5155.50     4993.25    146.34 o 
 -15   5   5       49.03       11.82     62.71 o 
 -13   5   5     3264.26     3580.87    155.43 o 
 -11   5   5      577.37      713.94    106.72 o 
  -9   5   5      740.08      842.14    190.58 o 
  -7   5   5      256.05      159.57     62.94 o 
  -5   5   5      581.25      561.08     72.76 o 
  -3   5   5     1995.42     2048.66    181.53 o 
  -1   5   5    15755.03    16712.88    141.30 o 
   1   5   5    16906.32    16198.23    246.30 o 
   3   5   5     2523.20     2287.57    209.64 o 
   5   5   5      163.68      212.16     88.64 o 
   7   5   5     2575.97     2921.46    145.19 o 
   9   5   5     4545.64     4573.67    223.66 o 
  11   5   5     1401.39     1647.92    172.28 o 
  13   5   5     1495.65     1527.96    362.25 o 
  15   5   5     2961.64     3109.45    176.87 o 
  17   5   5       11.79        0.00    150.85 o 
  19   5   5      528.21      448.39     47.38 o 
  21   5   5       20.76        0.00     19.36 o 
  23   5   5      153.24       81.19     26.95 o 
  25   5   5      295.94      393.39    110.78 o 
  27   5   5       85.59       58.94    171.41 o 
 -30   6   5      396.10      644.83    411.59 o 
 -28   6   5     1486.75     1948.22    192.08 o 
 -26   6   5      427.98      370.44      4.57 o 
 -24   6   5       30.97      118.91    114.33 o 
 -22   6   5     3135.91     3137.27     73.17 o 
 -20   6   5      274.38      411.59    283.54 o 
 -18   6   5     1598.87     2442.13    361.29 o 
 -16   6   5     2807.09     3640.33    416.17 o 
 -14   6   5       10.98        0.00     25.78 o 
 -12   6   5      684.01      753.47     83.13 o 
 -10   6   5      671.00      570.34     90.98 o 
  -8   6   5     5624.80     5196.80    361.94 o 
  -6   6   5     1210.87     1472.43    198.08 o 
  -4   6   5        0.53       53.53    169.42 o 
  -2   6   5     6243.39     6557.01    143.79 o 
   0   6   5     3016.32     3720.91    168.20 o 
   2   6   5       36.90      310.72    171.81 o 
   4   6   5      700.98      885.27    138.27 o 
   6   6   5     5285.92     5440.46    155.63 o 
   8   6   5     4124.49     4612.07    150.41 o 
  10   6   5     1245.99     1376.44    117.53 o 
  12   6   5     2809.22     3344.96    164.41 o 
  14   6   5     5132.79     4937.69    125.38 o 
  16   6   5     6822.34     6127.55    245.92 o 
  18   6   5       39.36       33.54    139.25 o 
  20   6   5      678.89      791.23    135.57 o 
  22   6   5      177.45      310.27    118.16 o 
  24   6   5      195.68      255.61     71.06 o 
  26   6   5      381.29      443.61    260.68 o 
 -29   7   5     1868.70     1806.44    219.52 o 
 -27   7   5       42.67      105.19    109.76 o 
 -25   7   5        6.72        0.00    132.62 o 
 -23   7   5      309.84      269.82    452.75 o 
 -21   7   5      380.24      535.07    233.24 o 
 -19   7   5      263.01      224.09    434.46 o 
 -17   7   5      371.14      538.85    138.59 o 
 -15   7   5     1791.45     1768.11    137.31 o 
 -13   7   5     1022.05     1368.98    160.24 o 
 -11   7   5      369.24      407.43    120.06 o 
  -9   7   5     2374.26     2292.05     51.90 o 
  -7   7   5     3852.72     3971.72     85.81 o 
  -5   7   5       14.28        0.00    110.41 o 
  -3   7   5     1743.83     1803.07     92.07 o 
  -1   7   5       65.45       40.77     67.22 o 
   1   7   5     2005.23     2369.27    126.71 o 
   3   7   5      512.51      906.57    117.14 o 
   5   7   5    11153.74    11383.26    605.97 o 
   7   7   5     4486.03     4363.89    166.85 o 
   9   7   5      562.43      543.71     65.80 o 
  11   7   5      307.68      429.07    192.11 o 
  13   7   5     1063.91     1046.25     57.37 o 
  15   7   5     1070.42      980.24    221.27 o 
  17   7   5       18.09       17.96    144.25 o 
  19   7   5      677.85      812.70    193.12 o 
  21   7   5       20.41        0.00     52.28 o 
  23   7   5        1.66        0.00    173.78 o 
 -26   8   5      617.45      539.65    274.40 o 
 -24   8   5      254.09      530.50    347.57 o 
 -22   8   5        0.95        0.00    150.92 o 
 -20   8   5     2242.40     2346.09     64.03 o 
 -18   8   5      299.07      315.56    137.20 o 
 -16   8   5     1047.60     1509.18    174.62 o 
 -14   8   5      481.87      400.27     64.11 o 
 -12   8   5     1674.09     1685.87     58.60 o 
 -10   8   5       21.54        0.00    105.55 o 
  -8   8   5      320.39      295.66     51.04 o 
  -6   8   5       62.15        3.71    203.88 o 
  -4   8   5     2613.41     2854.25    148.81 o 
  -2   8   5      653.42      530.63    114.83 o 
   0   8   5     1167.82     1202.54    191.20 o 
   2   8   5      157.32       92.86     27.32 o 
   4   8   5       25.00       26.54     35.65 o 
   6   8   5      338.39      222.59     71.50 o 
   8   8   5     1461.67     1599.79    124.46 o 
  10   8   5     5272.61     4747.00    260.87 o 
  12   8   5        0.29        0.00    109.75 o 
  14   8   5      744.59      663.38    179.81 o 
  16   8   5     2670.82     3037.41    244.80 o 
  18   8   5      112.43      121.34     40.80 o 
  20   8   5      104.86      128.05     86.89 o 
 -21   9   5      112.83      178.36    361.29 o 
 -19   9   5      508.81      448.18    137.20 o 
 -17   9   5      237.78      187.50    384.16 o 
 -15   9   5      180.20      192.08    384.16 o 
 -13   9   5       84.77       18.29     27.44 o 
 -11   9   5      891.86      818.52     38.10 o 
  -9   9   5      199.64      189.93     51.23 o 
  -7   9   5       16.47        0.00    110.31 o 
  -5   9   5      132.38       69.24     21.51 o 
  -3   9   5      829.19      897.79    132.93 o 
  -1   9   5     1731.89     1611.22     90.43 o 
   1   9   5       31.58        0.00    104.02 o 
   3   9   5      518.47      573.58    241.50 o 
   5   9   5      398.73      442.05    164.10 o 
   7   9   5      126.31       58.75     81.13 o 
   9   9   5       28.52       17.72     82.35 o 
  11   9   5      287.48      329.93    208.54 o 
  13   9   5      139.90      129.38     59.45 o 
  15   9   5       14.26        0.00    127.07 o 
  17   9   5       85.99       13.72     13.72 o 
 -16  10   5       98.34       86.89    269.82 o 
 -14  10   5        2.39       13.72    429.89 o 
 -12  10   5      662.15      777.46    274.40 o 
 -10  10   5      819.69      768.31    100.61 o 
  -8  10   5      490.25      544.22    214.94 o 
  -6  10   5       22.97        0.00     43.97 o 
  -4  10   5       95.80       27.44     74.17 o 
  -2  10   5      620.82      586.99    253.42 o 
   0  10   5      112.06       87.61     22.84 o 
   2  10   5       97.29       90.43     89.18 o 
   4  10   5     1017.97     1088.31    285.85 o 
   6  10   5      125.08       79.89    157.57 o 
   8  10   5       71.93        0.00    228.13 o 
  10  10   5      101.36      110.51     98.57 o 
  12  10   5      220.58      273.49    258.13 o 
  -5  11   5      155.29      416.17    457.33 o 
  -3  11   5      408.53      493.91    173.78 o 
  -1  11   5       67.56        0.00     48.02 o 
   1  11   5      119.53      338.99    223.53 o 
 -36   0   6       36.69       18.29    260.68 o 
 -34   0   6     3182.69     2780.55     45.73 o 
 -32   0   6     2302.36     2322.33    112.05 o 
 -30   0   6     3027.43     3212.71    139.55 o 
 -28   0   6       35.22        0.00     71.94 o 
 -26   0   6     1324.55     1994.81    198.94 o 
 -24   0   6     3376.86     3258.37    247.24 o 
 -22   0   6     3407.03     3610.05    188.99 o 
 -20   0   6     2246.48     2611.34    256.10 o 
 -18   0   6     3007.05     2860.74    139.31 o 
 -16   0   6    27792.44    25658.67   1047.28 o 
 -14   0   6    15818.61    15736.85   1147.89 o 
 -12   0   6        6.69        0.00    108.16 o 
  -8   0   6    74750.37    72678.49    343.00 o 
  -4   0   6    41752.82    38258.48    104.17 o 
   0   0   6    47145.82    44651.55    233.24 o 
   2   0   6    61854.47    64716.42    260.68 o 
   4   0   6     5815.69     7279.20    230.95 o 
   6   0   6       89.17      180.62    140.64 o 
   8   0   6     2417.16     2821.39    207.12 o 
  10   0   6     2622.79     3538.70    241.94 o 
  12   0   6    13681.21    13272.48    361.29 o 
  14   0   6     3080.54     2529.92    122.15 o 
  16   0   6     9308.40     7656.70     89.18 o 
  18   0   6        2.24        0.00    139.59 o 
  20   0   6      666.48      460.07    143.49 o 
  22   0   6     3020.57     2894.88    242.38 o 
  24   0   6      196.46      146.34     27.44 o 
  26   0   6      553.13      791.18    425.31 o 
  28   0   6     3721.48     3750.09     45.73 o 
  30   0   6      477.35      763.74    375.01 o 
 -37   1   6      310.12      315.94    122.27 o 
 -35   1   6      146.56      160.86    111.25 o 
 -33   1   6      142.11      370.79    197.15 o 
 -31   1   6      245.68      339.86     99.52 o 
 -29   1   6        0.10        0.00    106.83 o 
 -27   1   6      243.81      317.82     64.80 o 
 -25   1   6     4962.79     4859.17    113.70 o 
 -23   1   6       30.98        0.00     43.19 o 
 -21   1   6     6187.15     6257.63     90.00 o 
 -19   1   6      351.43      338.97     68.76 o 
 -17   1   6     2874.12     2482.22    233.98 o 
 -15   1   6     1679.34     2147.18    156.14 o 
 -13   1   6     2901.08     2838.25     87.95 o 
 -11   1   6     2899.47     2731.76    167.89 o 
  -9   1   6     3859.86     4569.00     68.65 o 
  -7   1   6       95.15      368.11     75.11 o 
  -5   1   6    33303.67    32924.31    953.53 o 
  -3   1   6    50844.19    48033.91    347.57 o 
  -1   1   6     5935.13     6568.92    117.33 o 
   1   1   6     3001.20     2997.51    196.79 o 
   3   1   6      181.38      448.84    321.07 o 
   5   1   6     2172.22     3027.58    133.21 o 
   7   1   6     2200.56     1839.73    124.79 o 
   9   1   6      854.98     1129.18    159.40 o 
  11   1   6     2448.74     2272.83    124.20 o 
  13   1   6       43.62        9.33     59.65 o 
  15   1   6       44.37       97.19    152.89 o 
  17   1   6     1077.49     1284.91    210.14 o 
  19   1   6     2823.70     2973.16    160.91 o 
  21   1   6     1841.91     1997.41    262.20 o 
  23   1   6     2409.61     2491.37    230.95 o 
  25   1   6       86.59      224.09    251.53 o 
  27   1   6      255.04      374.36    293.66 o 
  29   1   6      272.84      224.67     25.15 o 
  31   1   6      369.13      312.80     72.18 o 
 -36   2   6      310.66      352.54    121.89 o 
 -34   2   6      253.12      310.94    107.84 o 
 -32   2   6      292.64      276.05     79.17 o 
 -30   2   6      210.89      175.76    181.29 o 
 -28   2   6     2105.39     2345.73     92.83 o 
 -26   2   6     2739.70     2305.10     96.32 o 
 -24   2   6     8015.35     8451.57    490.45 o 
 -22   2   6      756.77      813.04    104.91 o 
 -20   2   6       11.26        0.00    129.89 o 
 -18   2   6     2480.06     2595.62    160.98 o 
 -16   2   6    25439.93    24744.00    447.46 o 
 -14   2   6     3456.70     3515.61    287.50 o 
 -12   2   6    32102.88    30034.06    493.91 o 
 -10   2   6    10755.98    13510.61    207.06 o 
  -8   2   6     3454.88     3391.64    414.33 o 
  -6   2   6     4351.63     4732.15    117.18 o 
  -4   2   6    10778.65    10026.25    251.85 o 
   0   2   6    21312.71    21292.53    376.35 o 
   2   2   6     1167.38     1211.65    102.88 o 
   4   2   6     1427.66     1343.28    260.44 o 
   6   2   6     1367.27     1182.21     38.27 o 
   8   2   6      101.26        7.24     27.10 o 
  10   2   6    14355.59    13658.90    418.58 o 
  12   2   6       20.70        0.00     57.80 o 
  14   2   6     3581.00     4233.10    132.40 o 
  16   2   6     3150.67     3031.21    105.21 o 
  18   2   6     3876.25     3848.51    131.21 o 
  20   2   6     1564.25     1607.97    179.55 o 
  22   2   6     1402.68     1402.67     62.83 o 
  24   2   6     2091.18     2588.44    205.80 o 
  26   2   6      108.08      199.43    162.45 o 
  28   2   6      364.00      511.67    202.20 o 
  30   2   6     1258.06     1699.56    308.70 o 
 -35   3   6       86.25       27.44    164.64 o 
 -33   3   6       72.69      131.51    161.31 o 
 -31   3   6       15.67       28.94    221.96 o 
 -29   3   6     1500.74     1801.63    166.06 o 
 -27   3   6        7.38        0.00    107.05 o 
 -25   3   6     1298.75     1443.49     84.47 o 
 -23   3   6       45.38      145.13    165.88 o 
 -21   3   6     4053.96     4346.28    153.98 o 
 -19   3   6     1455.73     1436.38     83.07 o 
 -17   3   6     7535.01     7048.52     93.00 o 
 -15   3   6      335.41      382.58     68.17 o 
 -13   3   6     1242.87     1458.78     41.16 o 
 -11   3   6    14980.54    16831.63    198.94 o 
  -9   3   6    19187.32    19974.62    240.12 o 
  -7   3   6     1901.99     1888.85     40.90 o 
  -5   3   6      307.34      341.89    214.85 o 
  -3   3   6      960.20     1051.07     82.04 o 
  -1   3   6    17637.10    17264.92    508.04 o 
   1   3   6       23.72      308.59    137.33 o 
   3   3   6    12503.96    12946.33    214.05 o 
   5   3   6     2458.64     2538.35    381.48 o 
   7   3   6    14468.05    13560.14    100.23 o 
   9   3   6        4.13      148.27     73.57 o 
  11   3   6    11470.29    13020.51    197.48 o 
  13   3   6      386.64      276.61     97.05 o 
  15   3   6     2169.93     2348.63    132.61 o 
  17   3   6      209.23      229.63     49.89 o 
  19   3   6      230.00      201.88     79.61 o 
  21   3   6      449.52      436.38     58.60 o 
  23   3   6        2.09        0.00    120.14 o 
  25   3   6      109.78      120.55     59.67 o 
  27   3   6     2432.05     2141.85    192.08 o 
  29   3   6      652.84      530.50      9.15 o 
 -34   4   6      119.12      100.61    320.13 o 
 -32   4   6      544.58      750.02    443.61 o 
 -30   4   6      691.27      681.42    134.17 o 
 -28   4   6      281.38      323.04    102.80 o 
 -26   4   6     1142.12     1223.10    108.39 o 
 -24   4   6     1058.47     1147.77    221.00 o 
 -22   4   6     2846.50     2698.13    201.34 o 
 -20   4   6     3297.31     3204.44    365.76 o 
 -18   4   6      890.45      953.24    113.77 o 
 -16   4   6       89.67      143.76    107.47 o 
 -14   4   6      201.19      139.26    115.29 o 
 -12   4   6    15086.88    14264.43    147.60 o 
 -10   4   6    17692.98    16816.93   1005.04 o 
  -8   4   6      267.69      236.02     50.90 o 
  -6   4   6     8576.85     7757.37     65.03 o 
  -4   4   6      416.66      359.98     34.82 o 
  -2   4   6     1222.20     1215.89    164.58 o 
   0   4   6     1886.99     1848.63    158.13 o 
   2   4   6    44076.67    41211.04    691.42 o 
   4   4   6      140.27       13.11    111.97 o 
   6   4   6     8227.42     8472.96    297.42 o 
   8   4   6    10845.37    11775.68    390.92 o 
  10   4   6     1312.87     1621.98    126.08 o 
  12   4   6      332.89      416.43     82.22 o 
  14   4   6     1001.55     1836.75    176.97 o 
  16   4   6    10086.17     9215.79    632.59 o 
  18   4   6      290.92      298.35     93.44 o 
  20   4   6     1929.90     1877.96    154.54 o 
  22   4   6      566.93      641.39    172.47 o 
  24   4   6        2.53        0.00     58.84 o 
  26   4   6      963.88     1329.17    116.62 o 
  28   4   6     1456.99     1312.53    219.71 o 
 -31   5   6        0.06        0.00    182.93 o 
 -29   5   6      756.45      937.52    233.24 o 
 -27   5   6      613.46      836.13    272.11 o 
 -25   5   6     2110.23     2547.31    411.59 o 
 -23   5   6       17.84        0.00     36.59 o 
 -21   5   6      123.42       86.89     27.44 o 
 -19   5   6       20.82       77.75    434.46 o 
 -17   5   6     1052.34     1281.49    205.80 o 
 -15   5   6      278.79      507.42    203.04 o 
 -13   5   6       74.07       36.80    160.62 o 
 -11   5   6      382.14      513.76     88.78 o 
  -9   5   6      151.52      215.91     81.44 o 
  -7   5   6        5.90        0.00     80.88 o 
  -5   5   6     7547.32     7527.63    411.77 o 
  -3   5   6      356.96      338.75    105.52 o 
  -1   5   6    12911.19    13067.38    585.06 o 
   1   5   6     3095.78     2970.62    152.40 o 
   3   5   6     4783.17     4734.96    169.18 o 
   5   5   6     1003.50     1231.81    126.08 o 
   7   5   6    14325.60    13913.09    403.64 o 
   9   5   6      759.74      777.30    223.82 o 
  11   5   6     1689.24     1860.82    218.35 o 
  13   5   6     3420.11     3169.64    474.20 o 
  15   5   6     4020.02     3850.06     99.75 o 
  17   5   6     4170.81     4033.65    137.97 o 
  19   5   6       41.61        0.00    134.22 o 
  21   5   6       27.69       31.36    184.16 o 
  23   5   6     1355.09     1426.35    146.34 o 
  25   5   6       43.64        0.00    202.92 o 
  27   5   6      125.81       48.57     77.75 o 
 -30   6   6       29.03        0.00    269.82 o 
 -28   6   6        6.33        0.00     64.03 o 
 -26   6   6      457.27      585.38    384.16 o 
 -24   6   6      214.91      402.45    297.26 o 
 -22   6   6      394.69      919.23    128.05 o 
 -20   6   6     1823.54     2035.11    128.05 o 
 -18   6   6       17.47       13.72    187.50 o 
 -16   6   6      676.98     1408.57    402.45 o 
 -14   6   6       83.83       59.51     63.35 o 
 -12   6   6     4044.35     4713.44    230.29 o 
 -10   6   6     1761.58     1760.19    283.99 o 
  -8   6   6       42.01        7.72    111.52 o 
  -6   6   6      602.76      972.84    133.71 o 
  -4   6   6     1067.15     1411.98     89.77 o 
  -2   6   6      402.69      362.83     86.24 o 
   0   6   6       29.13        0.00     39.75 o 
   2   6   6     1662.18     2103.32    150.61 o 
   4   6   6      989.01      941.01     50.16 o 
   6   6   6      781.59      744.00     58.70 o 
   8   6   6      178.68      136.71     51.63 o 
  10   6   6     1360.19     1269.83    111.34 o 
  12   6   6     1038.06     1351.48    211.80 o 
  14   6   6      426.92      363.55    103.14 o 
  16   6   6       44.18       44.31     60.70 o 
  18   6   6       11.69        0.00    124.95 o 
  20   6   6      471.06      494.83     67.37 o 
  22   6   6       36.01        0.00     38.87 o 
  24   6   6       17.19        0.00    260.44 o 
  26   6   6       74.19       36.59    384.16 o 
 -29   7   6      187.68      182.93    393.30 o 
 -27   7   6      485.10      393.30     86.89 o 
 -25   7   6       94.85       45.73      9.15 o 
 -23   7   6      277.63      237.81    150.92 o 
 -21   7   6        1.90        0.00    379.58 o 
 -19   7   6       54.18       41.16    356.72 o 
 -17   7   6       24.00        0.00     50.31 o 
 -15   7   6        0.29        0.00     36.33 o 
 -13   7   6     1682.49     1571.17    281.82 o 
 -11   7   6        3.98      243.38    173.70 o 
  -9   7   6       48.37       49.76     71.27 o 
  -7   7   6      328.93      297.52     39.73 o 
  -5   7   6      240.90      207.19     80.13 o 
  -3   7   6       54.47        0.00     80.44 o 
  -1   7   6      783.82      796.15     39.58 o 
   1   7   6      849.45     1037.57    154.12 o 
   3   7   6     1071.95     1094.54     96.96 o 
   5   7   6      739.90      540.27     94.88 o 
   7   7   6     3608.86     3090.85    113.73 o 
   9   7   6     2666.18     2613.48    215.08 o 
  11   7   6     3713.46     4070.82    110.88 o 
  13   7   6     2438.38     2195.46    418.17 o 
  15   7   6      894.15      751.30     37.62 o 
  17   7   6       40.82       15.13     54.78 o 
  19   7   6       17.58        0.00     58.80 o 
  21   7   6       12.40        0.00    106.49 o 
  23   7   6      200.09      420.74    384.16 o 
 -26   8   6       56.39        0.00    146.34 o 
 -24   8   6      959.46      859.78    448.18 o 
 -22   8   6       92.66       45.73     59.45 o 
 -20   8   6      120.09       54.88    132.62 o 
 -18   8   6     1043.63      887.22    169.21 o 
 -16   8   6      280.89      466.47    182.93 o 
 -14   8   6     1377.69     1169.14    101.40 o 
 -12   8   6       62.61        0.00    121.95 o 
 -10   8   6      489.36      453.48     43.48 o 
  -8   8   6       32.26       54.17     82.09 o 
  -6   8   6        1.54       33.07    228.17 o 
  -4   8   6      359.43      420.47     62.20 o 
  -2   8   6      785.06      755.34     89.85 o 
   0   8   6     4926.03     4280.19    274.71 o 
   2   8   6       42.69       79.80    109.00 o 
   4   8   6      116.22       51.75     26.81 o 
   6   8   6       84.37       57.75     63.79 o 
   8   8   6     3351.82     3458.75    203.98 o 
  10   8   6       64.45        5.35     43.06 o 
  12   8   6     1173.44     1186.44    275.49 o 
  14   8   6       17.12        0.00     27.19 o 
  16   8   6      172.38      270.26    255.50 o 
  18   8   6       29.44       10.55    241.71 o 
  20   8   6        6.84       27.44    347.57 o 
 -21   9   6       21.83        0.00    109.76 o 
 -19   9   6       74.00       86.89    109.76 o 
 -17   9   6        1.48        0.00     64.03 o 
 -15   9   6      114.52       91.47     13.72 o 
 -13   9   6       77.63        0.00    224.09 o 
 -11   9   6        0.18        0.00     26.87 o 
  -9   9   6     1280.57     1103.73     82.21 o 
  -7   9   6     3042.84     3031.12    205.03 o 
  -5   9   6      122.80      303.37    128.96 o 
  -3   9   6        0.92        0.00     60.54 o 
  -1   9   6      338.54      303.12     71.92 o 
   1   9   6       11.31        0.00    157.45 o 
   3   9   6       34.33       15.95    216.29 o 
   5   9   6      207.15      271.51     88.77 o 
   7   9   6     1699.58     1835.39    338.42 o 
   9   9   6      597.72      651.40    180.78 o 
  11   9   6        0.41        0.00     58.94 o 
  13   9   6       37.54       32.01    303.98 o 
  15   9   6      755.55      899.86    168.50 o 
  17   9   6      167.64       82.32     36.59 o 
 -16  10   6       25.91        0.00    347.57 o 
 -14  10   6      295.60      429.89    448.18 o 
 -12  10   6      477.61      420.74    347.57 o 
 -10  10   6      169.09      210.37     96.04 o 
  -8  10   6     1117.99     1330.82    109.76 o 
  -6  10   6      669.58      739.31    139.26 o 
  -4  10   6      269.72      316.05    229.08 o 
  -2  10   6       14.24       11.31    204.41 o 
   0  10   6       58.06       45.24    163.71 o 
   2  10   6      119.83      168.68     91.39 o 
   4  10   6        0.53        0.00     73.76 o 
   6  10   6       25.91        0.00    162.27 o 
   8  10   6       67.94        0.00     40.82 o 
  10  10   6       61.97       68.23    254.52 o 
  -3  11   6      261.90      425.31    443.61 o 
 -37   1   7      539.97      481.85     54.88 o 
 -35   1   7       31.81        0.00     50.31 o 
 -33   1   7       33.98        0.00     15.53 o 
 -31   1   7      266.14      136.16     45.46 o 
 -29   1   7    11633.92    11246.01    831.63 o 
 -27   1   7      118.28       94.18     60.80 o 
 -25   1   7     9727.78    11199.57    598.34 o 
 -23   1   7       94.11      101.18     82.35 o 
 -21   1   7     4778.62     4990.35    161.11 o 
 -19   1   7     1264.93     1387.91     90.48 o 
 -17   1   7    11426.92    12725.33    243.58 o 
 -15   1   7    12508.50    13533.61    151.38 o 
 -13   1   7     1250.37     1163.95     37.38 o 
 -11   1   7    27144.01    26538.99    242.47 o 
  -9   1   7     1377.38     1303.55     83.12 o 
  -7   1   7      274.58      758.81    215.29 o 
  -5   1   7    72910.88    68132.30    442.03 o 
  -3   1   7      308.72      314.30     65.36 o 
  -1   1   7      195.53      265.35     51.31 o 
   1   1   7      173.97      480.51    113.90 o 
   3   1   7    28255.47    27383.69    236.63 o 
   5   1   7     9726.88     9177.67     66.37 o 
   7   1   7    43829.34    42489.30    208.30 o 
   9   1   7        5.47        0.00     35.70 o 
  11   1   7     4607.65     4274.33    107.42 o 
  13   1   7     3017.26     3389.34    125.91 o 
  15   1   7     5782.11     5355.79    298.88 o 
  17   1   7     1843.43     1968.49     64.12 o 
  19   1   7     3129.63     3924.17    209.07 o 
  21   1   7     3483.45     3720.26    203.51 o 
  23   1   7        8.66        0.00    211.13 o 
  25   1   7      120.59       42.95    115.21 o 
  27   1   7      222.99      282.73     79.48 o 
  29   1   7       23.79        0.00    222.38 o 
  31   1   7      509.61      609.42    127.42 o 
 -36   2   7        7.88        0.00    123.48 o 
 -34   2   7      296.99      405.26     86.77 o 
 -32   2   7      801.45      973.74    238.71 o 
 -30   2   7        0.40        0.00     22.75 o 
 -28   2   7      135.85      181.09    163.69 o 
 -26   2   7      528.59      561.02     75.50 o 
 -24   2   7     5486.13     5082.94    329.46 o 
 -22   2   7      440.64      455.85     67.76 o 
 -20   2   7        3.85        0.00     56.71 o 
 -18   2   7      170.10      383.84    133.51 o 
 -16   2   7        0.56        0.00     23.33 o 
 -14   2   7     4655.14     5238.65    150.52 o 
 -12   2   7     2323.75     2404.76    238.41 o 
 -10   2   7     4914.69     4835.68     97.20 o 
  -8   2   7     6583.71     6096.77    561.57 o 
  -6   2   7     4213.35     4385.40     50.27 o 
  -4   2   7    13496.73    14172.58     36.59 o 
  -2   2   7    17041.89    17330.86    937.52 o 
   0   2   7     4642.38     4793.73    146.27 o 
   2   2   7      207.95      588.15    180.73 o 
   4   2   7     4343.72     3801.82    120.19 o 
   6   2   7        7.07      673.68    120.80 o 
   8   2   7     5746.92     6142.10    202.20 o 
  10   2   7    12601.37    12802.66    815.94 o 
  12   2   7      152.29      257.95    201.99 o 
  14   2   7      947.93      919.45     45.48 o 
  16   2   7     2985.41     2748.32    250.24 o 
  18   2   7        3.50        0.00    100.91 o 
  20   2   7     1158.03     1033.53    198.33 o 
  22   2   7      219.40      129.03     38.87 o 
  24   2   7       54.37      174.90     78.00 o 
  26   2   7      317.29      423.11    202.35 o 
  28   2   7      237.25      434.46    224.09 o 
  30   2   7       18.50       13.24    259.28 o 
 -35   3   7      905.98      955.81    169.21 o 
 -33   3   7      515.59      592.19    151.29 o 
 -31   3   7       72.61        0.00     48.02 o 
 -29   3   7     3812.01     3648.92    245.54 o 
 -27   3   7      958.27      893.98    321.79 o 
 -25   3   7      466.27      430.73     57.71 o 
 -23   3   7     4877.88     4630.53    103.99 o 
 -21   3   7     1710.38     1393.95    387.08 o 
 -19   3   7      503.09      376.53     74.27 o 
 -17   3   7      320.84      275.96    118.91 o 
 -15   3   7     9135.91    10052.65    157.78 o 
 -13   3   7     2117.65     2849.05    281.28 o 
 -11   3   7    11446.75    12014.31    539.65 o 
  -9   3   7     9309.54     9438.02    357.08 o 
  -7   3   7     2388.11     2532.08    153.42 o 
  -5   3   7      852.28      937.53    147.86 o 
  -3   3   7    15983.37    15425.09    392.92 o 
  -1   3   7     9924.59     9323.11    174.12 o 
   1   3   7    20192.78    20937.23    207.27 o 
   3   3   7    10791.31    11292.83    155.48 o 
   5   3   7    11625.00    11530.74     71.51 o 
   7   3   7       28.23        0.00      9.11 o 
   9   3   7      997.37     1034.91    154.07 o 
  11   3   7     2505.84     2027.87    330.16 o 
  13   3   7      710.76      599.33     60.23 o 
  15   3   7     6586.18     5992.45    232.59 o 
  17   3   7      218.62      163.12     84.36 o 
  19   3   7     2100.31     2518.71    186.62 o 
  21   3   7      145.73      187.87    159.92 o 
  23   3   7      249.36      301.06    208.09 o 
  25   3   7      324.20      299.32     61.01 o 
  27   3   7       15.09        0.00    257.06 o 
  29   3   7      716.13      828.48    176.32 o 
 -34   4   7     1229.39     1522.90    219.52 o 
 -32   4   7        2.86        0.00    274.40 o 
 -30   4   7     1300.79     1887.62    224.31 o 
 -28   4   7       12.37        0.00    200.14 o 
 -26   4   7        3.80        0.00     33.96 o 
 -24   4   7     4005.06     4168.97    139.38 o 
 -22   4   7      863.37     1106.73    283.54 o 
 -20   4   7     5659.24     5247.38    178.36 o 
 -18   4   7     1021.39      953.20    263.42 o 
 -16   4   7     6023.12     5794.96    223.34 o 
 -14   4   7     3407.11     3443.91    160.06 o 
 -12   4   7      650.17     1047.33    224.38 o 
 -10   4   7     1726.31     1605.75    125.66 o 
  -8   4   7     1332.64     1704.43     99.63 o 
  -6   4   7     7969.03     7503.72    217.23 o 
  -4   4   7     7462.95     7708.19    232.37 o 
  -2   4   7    58222.47    52825.25    200.20 o 
   0   4   7      845.57     1179.87    102.41 o 
   2   4   7    32680.57    30191.08    335.82 o 
   4   4   7     2115.41     2625.75     89.73 o 
   6   4   7     4313.06     4202.84    123.45 o 
   8   4   7     2692.94     2471.48     78.66 o 
  10   4   7     3228.21     3381.33     77.19 o 
  12   4   7     1196.06     1043.31    182.01 o 
  14   4   7     5137.07     4700.65    140.80 o 
  16   4   7     3827.52     4402.59    236.74 o 
  18   4   7     1517.67     1378.35    180.43 o 
  20   4   7      139.96      111.88     64.18 o 
  22   4   7      853.24      695.63     36.41 o 
  24   4   7      439.20      483.20    147.20 o 
  26   4   7      214.44      292.69    173.78 o 
  28   4   7      151.23      178.36    114.33 o 
 -33   5   7       17.11        0.00    123.48 o 
 -31   5   7      625.13      704.28    388.73 o 
 -29   5   7     1284.62     1285.09    160.06 o 
 -27   5   7     1917.26     2190.60    160.06 o 
 -25   5   7      337.75      544.22    384.16 o 
 -23   5   7      686.26      878.07    315.56 o 
 -21   5   7     2309.75     3045.80    347.57 o 
 -19   5   7       17.16        9.15    274.40 o 
 -17   5   7     4689.66     5017.69    185.59 o 
 -15   5   7    14275.86    16225.89    683.71 o 
 -13   5   7     1569.44     1628.15     34.30 o 
 -11   5   7      675.45      728.59     57.63 o 
  -9   5   7     2568.53     2804.46    126.44 o 
  -7   5   7      307.49      429.77     96.28 o 
  -5   5   7      430.88      617.27     61.24 o 
  -3   5   7       96.59       28.77     39.88 o 
  -1   5   7    13922.97    12685.25     84.68 o 
   1   5   7     1645.25     1368.35    243.96 o 
   3   5   7     5108.48     4720.44     97.86 o 
   5   5   7    10819.96    10841.07    536.62 o 
   7   5   7     2056.91     2841.55    158.53 o 
   9   5   7     2783.49     2732.23    154.46 o 
  11   5   7     2687.86     3126.49    141.53 o 
  13   5   7     2159.75     2795.46    183.59 o 
  15   5   7      501.75      580.60    159.23 o 
  17   5   7     9431.98     8926.54    160.73 o 
  19   5   7     3007.58     2727.29    311.14 o 
  21   5   7     1340.11     1286.33    176.07 o 
  23   5   7      702.72      755.09    187.60 o 
  25   5   7      891.24     1198.30    262.96 o 
  27   5   7       19.49       26.50     40.89 o 
 -30   6   7       45.65      118.91    384.16 o 
 -28   6   7      402.68      329.28     27.44 o 
 -26   6   7      874.66      937.52    416.17 o 
 -24   6   7      699.72      859.78    352.14 o 
 -22   6   7     2105.58     1884.19    283.54 o 
 -20   6   7      353.37      356.72     73.17 o 
 -18   6   7     2367.62     2428.41    109.76 o 
 -16   6   7      561.16      571.66     68.60 o 
 -14   6   7       23.55       52.31     76.09 o 
 -12   6   7       96.60      113.83    122.28 o 
 -10   6   7     1267.14     1070.34     28.33 o 
  -8   6   7     2524.33     2618.52    137.87 o 
  -6   6   7      273.67      434.25    119.58 o 
  -4   6   7      150.31      147.14    118.58 o 
  -2   6   7     2018.59     2009.83    375.63 o 
   0   6   7      371.93      284.81     22.08 o 
   2   6   7     6399.82     6213.08    107.60 o 
   4   6   7     2255.51     2544.35    107.24 o 
   6   6   7      512.62      402.51     15.16 o 
   8   6   7     1019.76     1409.90     71.90 o 
  10   6   7     1260.00     1307.83    103.83 o 
  12   6   7     1063.50     1517.61    132.75 o 
  14   6   7     2290.02     2498.12    192.08 o 
  16   6   7     1544.78     1573.53    141.13 o 
  18   6   7      573.15      503.85     82.17 o 
  20   6   7       56.56        0.00    280.62 o 
  22   6   7       12.73        4.20    217.45 o 
  24   6   7        0.70        0.00     50.00 o 
 -29   7   7        0.84        0.00    160.06 o 
 -27   7   7      484.72      320.13    192.08 o 
 -25   7   7       11.57        0.00      9.15 o 
 -23   7   7     1683.88     1829.31     68.60 o 
 -21   7   7      734.82      658.55     64.03 o 
 -19   7   7     2279.13     2341.52    365.86 o 
 -17   7   7     1667.65     1628.09    246.96 o 
 -15   7   7      129.72      228.66    210.37 o 
 -13   7   7      325.30      331.09    161.25 o 
 -11   7   7     1811.68     2016.80    149.84 o 
  -9   7   7      502.30      498.93     72.34 o 
  -7   7   7      131.16       83.68     54.79 o 
  -5   7   7     1228.97     1462.34    181.85 o 
  -3   7   7     1523.05     1611.66    267.46 o 
  -1   7   7      590.54      625.90     99.30 o 
   1   7   7     2143.96     2264.72    205.68 o 
   3   7   7     2445.14     2378.42    261.31 o 
   5   7   7      709.93      574.51     37.67 o 
   7   7   7        5.07        0.00    150.73 o 
   9   7   7      416.84      557.26     62.14 o 
  11   7   7      283.19      361.89    193.22 o 
  13   7   7     1255.88     1378.85    248.47 o 
  15   7   7     3693.43     3623.25    113.97 o 
  17   7   7      542.87      467.63     96.10 o 
  19   7   7       52.27        4.57    233.24 o 
  21   7   7       83.28        0.00     44.37 o 
  23   7   7       60.69      153.01    110.57 o 
 -26   8   7      389.84      448.18    160.06 o 
 -24   8   7      215.37      219.52     77.75 o 
 -22   8   7        3.49        0.00    187.50 o 
 -20   8   7       25.47        0.00     13.72 o 
 -18   8   7      155.84      128.05    182.93 o 
 -16   8   7      290.05      333.85    228.66 o 
 -14   8   7     2295.89     2787.34    179.99 o 
 -12   8   7       71.37        0.00     44.15 o 
 -10   8   7      250.64      270.98    133.19 o 
  -8   8   7      879.61      902.90     56.67 o 
  -6   8   7      268.74      328.76    163.32 o 
  -4   8   7        0.01        0.00     30.29 o 
  -2   8   7      822.17      715.95    111.34 o 
   0   8   7      990.08     1006.18    113.46 o 
   2   8   7       21.19        0.00     80.12 o 
   4   8   7     1178.34     1095.91    166.92 o 
   6   8   7     2083.79     2680.69    162.35 o 
   8   8   7     1909.84     2092.97    253.82 o 
  10   8   7      143.56      152.04     50.31 o 
  12   8   7      187.62      229.50    225.89 o 
  14   8   7       40.38      139.44    161.59 o 
  16   8   7      177.21      189.96     66.31 o 
  18   8   7     1839.43     2201.99     94.37 o 
  20   8   7       35.14       27.44    219.52 o 
 -21   9   7        9.77        0.00    132.62 o 
 -19   9   7      845.22      960.39    375.01 o 
 -17   9   7        5.36       32.01    407.02 o 
 -15   9   7        7.29        0.00     36.59 o 
 -13   9   7     1691.65     2414.69    288.12 o 
 -11   9   7      324.13      471.05    425.31 o 
  -9   9   7      696.95      685.32    167.71 o 
  -7   9   7       18.04        0.00      9.15 o 
  -5   9   7       24.37        0.00    122.47 o 
  -3   9   7       17.39        0.00     80.53 o 
  -1   9   7        2.87        0.00     51.55 o 
   1   9   7       95.14       75.31    178.41 o 
   3   9   7        0.87        0.00      9.14 o 
   5   9   7       41.24       25.18     93.86 o 
   7   9   7      388.27      500.21    210.47 o 
   9   9   7     2507.35     2196.61     68.60 o 
  11   9   7       99.99       64.28     46.05 o 
  13   9   7      292.62      229.23    184.52 o 
  15   9   7       95.54      202.75     98.17 o 
 -16  10   7        0.11        0.00    201.22 o 
 -14  10   7      284.01      361.29    196.65 o 
 -12  10   7       10.24        0.00    310.98 o 
 -10  10   7       80.19        9.15    324.70 o 
  -8  10   7      475.76      708.86    333.85 o 
  -6  10   7      183.01      119.24     27.44 o 
  -4  10   7       59.11        6.79    169.57 o 
  -2  10   7      273.81      450.45    166.52 o 
   0  10   7      299.49      210.50     22.78 o 
   2  10   7      152.95      180.54     74.17 o 
   4  10   7      231.72      123.69     16.01 o 
   6  10   7       21.74        0.00     29.73 o 
   8  10   7      254.30      179.86    180.78 o 
  10  10   7      444.41      422.11     56.84 o 
 -36   0   8      158.74      324.70    224.09 o 
 -34   0   8     1820.38     2117.43    407.02 o 
 -32   0   8      178.93      357.18    144.33 o 
 -30   0   8       44.55        0.00    186.59 o 
 -28   0   8     9515.86    10276.47    162.35 o 
 -26   0   8      118.93      362.62    153.61 o 
 -24   0   8     1818.42     2248.40    235.52 o 
 -22   0   8     1903.23     2270.35    218.12 o 
 -20   0   8     1714.76     1687.76    180.64 o 
 -18   0   8      279.52      349.03    161.81 o 
 -16   0   8     9202.18     9499.41    800.32 o 
 -14   0   8    11782.00    11748.27    182.52 o 
 -12   0   8     9200.42     9772.14    164.64 o 
 -10   0   8       87.36        0.00     54.46 o 
  -8   0   8    20128.35    20610.46    503.06 o 
  -6   0   8     1397.14     1187.58    130.25 o 
  -4   0   8     1590.61     1602.10    226.47 o 
  -2   0   8    22123.79    22708.55    140.64 o 
   0   0   8    51710.53    49279.55    599.10 o 
   2   0   8    58228.29    54226.97     81.61 o 
   4   0   8     1607.33     1705.43     92.09 o 
   6   0   8      218.86      338.11    110.49 o 
   8   0   8     7322.92     6398.12    368.15 o 
  10   0   8      716.49      428.30     29.73 o 
  12   0   8     3290.45     3152.90    247.73 o 
  14   0   8      543.10     1172.78    145.41 o 
  16   0   8     8598.35     8412.83    152.31 o 
  18   0   8    12802.53    12852.65     98.85 o 
  20   0   8     2762.44     3187.57    352.14 o 
  22   0   8     3009.69     2771.40     50.31 o 
  24   0   8      479.38      434.46    155.49 o 
  26   0   8      935.65     1911.63    429.89 o 
  28   0   8       58.52       27.44    132.62 o 
  30   0   8      299.61      283.54    283.54 o 
 -37   1   8     3253.07     3147.60    266.98 o 
 -35   1   8      104.33        0.00     61.74 o 
 -33   1   8     1806.71     1919.12    144.52 o 
 -31   1   8     2201.60     2000.42    291.67 o 
 -29   1   8     2310.02     2250.33    151.17 o 
 -27   1   8     6311.23     5828.66    158.99 o 
 -25   1   8     1030.28      967.98    139.73 o 
 -23   1   8    13514.86    11839.10    215.51 o 
 -21   1   8       11.77      175.69    179.94 o 
 -19   1   8     1735.69     1593.19    104.47 o 
 -17   1   8      971.26     1398.59    133.63 o 
 -15   1   8      964.13      944.30    133.36 o 
 -13   1   8    18083.24    16806.73    520.17 o 
 -11   1   8    14210.64    13670.44    268.39 o 
  -9   1   8     3763.36     3731.10    282.06 o 
  -7   1   8    34868.70    32717.35    686.50 o 
  -5   1   8    45243.74    43368.25    172.49 o 
  -3   1   8    12500.21    12241.53     98.76 o 
  -1   1   8    25410.40    26458.50    296.38 o 
   1   1   8      346.43      318.83    229.43 o 
   3   1   8     1649.69     1366.08     45.93 o 
   5   1   8     6561.35     6832.02    123.99 o 
   7   1   8    10562.48    11062.75    370.44 o 
   9   1   8     1791.34     2069.69     64.67 o 
  11   1   8      865.99     1011.29     27.06 o 
  13   1   8      163.90      204.44     96.88 o 
  15   1   8     1383.36     1355.39    132.85 o 
  17   1   8     2084.85     2235.75    143.90 o 
  19   1   8      297.48      349.64     64.17 o 
  21   1   8      221.18      422.57    216.83 o 
  23   1   8      167.73      136.78     70.27 o 
  25   1   8       22.87        0.00     49.93 o 
  27   1   8       46.24       24.15    119.41 o 
  29   1   8      373.76      392.09     63.44 o 
 -36   2   8      380.67      329.28    301.84 o 
 -34   2   8      110.04      260.82    132.24 o 
 -32   2   8      383.67      331.63     91.47 o 
 -30   2   8      440.95      511.06    128.70 o 
 -28   2   8    10532.78    10192.02    150.64 o 
 -26   2   8     1509.70     1644.23     54.17 o 
 -24   2   8     1386.15     1208.20    185.24 o 
 -22   2   8     1756.45     1907.81    156.88 o 
 -20   2   8     4352.36     4153.46    105.62 o 
 -18   2   8      502.35      945.19    136.94 o 
 -16   2   8      492.74      678.93    100.94 o 
 -14   2   8    37053.82    34999.61    161.06 o 
 -12   2   8      409.07      403.00     59.45 o 
 -10   2   8      111.37      197.81     52.47 o 
  -8   2   8      352.89      356.11     23.28 o 
  -6   2   8    49646.57    47359.05    259.10 o 
  -4   2   8     7783.57     7601.42    122.73 o 
  -2   2   8        9.44       13.81    104.04 o 
   0   2   8     9364.47     9756.89    231.75 o 
   2   2   8     6550.58     6428.64    113.78 o 
   4   2   8      252.89      325.64     63.10 o 
   6   2   8    33266.29    29729.94    921.10 o 
   8   2   8     3283.97     3013.25    396.87 o 
  10   2   8      963.42      703.59    137.77 o 
  12   2   8      861.56      725.03     44.68 o 
  14   2   8        6.80        0.00     44.43 o 
  16   2   8     3352.33     3275.94    266.91 o 
  18   2   8     6884.65     6356.09    132.40 o 
  20   2   8        0.46        0.00    114.28 o 
  22   2   8     1973.46     2812.56    260.50 o 
  24   2   8      889.03      882.11    114.33 o 
  26   2   8      200.77      210.86    130.34 o 
  28   2   8      880.22     1605.22    375.01 o 
 -35   3   8       79.78       59.45    407.02 o 
 -33   3   8     2352.03     2753.11    388.73 o 
 -31   3   8      308.03      260.39     53.70 o 
 -29   3   8      131.43       88.79     31.89 o 
 -27   3   8       21.24        0.00     14.74 o 
 -25   3   8     2011.05     2442.21    162.71 o 
 -23   3   8     1919.21     1635.58     51.96 o 
 -21   3   8      103.75       69.90     23.73 o 
 -19   3   8     2381.06     2270.21    137.20 o 
 -17   3   8       73.76       55.45     82.35 o 
 -15   3   8       15.59        0.00     22.42 o 
 -13   3   8     7249.72     9655.44    261.52 o 
 -11   3   8     7638.04     7752.78    365.86 o 
  -9   3   8      208.87      167.06     41.54 o 
  -7   3   8      650.00      767.85     78.50 o 
  -5   3   8    13890.12    15319.22    590.49 o 
  -3   3   8     3335.51     3136.42     77.05 o 
  -1   3   8      402.26      315.00     74.21 o 
   1   3   8    15381.01    15258.64    182.87 o 
   3   3   8      373.27      427.48     70.02 o 
   5   3   8    13695.02    15430.21    194.73 o 
   7   3   8      757.48      672.92     73.74 o 
   9   3   8       69.06        0.00     95.43 o 
  11   3   8      650.15      610.50     60.11 o 
  13   3   8      321.41      274.06    130.25 o 
  15   3   8       19.19        0.00     43.91 o 
  17   3   8      876.67      877.08     93.50 o 
  19   3   8      922.88      900.69    197.84 o 
  21   3   8       13.29       52.55    256.95 o 
  23   3   8      132.29      300.45    141.71 o 
  25   3   8       24.48        0.00     84.60 o 
  27   3   8     1966.36     2320.61    117.57 o 
  29   3   8       35.19        0.00     85.20 o 
 -34   4   8       72.30       64.03    224.09 o 
 -32   4   8      188.19       77.75     77.75 o 
 -30   4   8        0.88       18.29    420.74 o 
 -28   4   8     2258.35     2065.60    104.92 o 
 -26   4   8     1145.25     1641.81    457.33 o 
 -24   4   8     4249.66     4504.68    375.01 o 
 -22   4   8      979.86     1006.12    439.03 o 
 -20   4   8      168.02      249.22     91.47 o 
 -18   4   8     3522.23     3503.70     82.96 o 
 -16   4   8       69.60      209.00    127.42 o 
 -14   4   8      442.52      479.77    113.93 o 
 -12   4   8     7244.89     7502.96    194.16 o 
 -10   4   8      140.30       95.08    146.10 o 
  -8   4   8       49.30        0.00     40.05 o 
  -6   4   8     7977.06     7093.04     81.88 o 
  -4   4   8    10244.97     9981.41    148.91 o 
  -2   4   8    13329.41    12300.32    225.61 o 
   0   4   8    29710.71    26397.88    486.22 o 
   2   4   8      535.98      775.66    179.69 o 
   4   4   8      649.64      568.20     82.85 o 
   6   4   8     6690.83     7175.89    118.54 o 
   8   4   8     6529.72     6691.53     75.25 o 
  10   4   8     1943.32     1832.62    131.06 o 
  12   4   8      116.72       44.51     65.57 o 
  14   4   8    22760.53    21552.62    213.72 o 
  16   4   8      688.66      706.89     83.47 o 
  18   4   8     1432.81     1288.56     74.51 o 
  20   4   8        1.91        0.00     45.20 o 
  22   4   8      589.84      452.90    105.24 o 
  24   4   8      468.46      407.83     64.03 o 
  26   4   8      444.89      437.98    416.17 o 
  28   4   8      214.52       78.76     26.38 o 
 -33   5   8        2.49        0.00    233.24 o 
 -31   5   8       51.06        0.00    324.70 o 
 -29   5   8      828.39      731.72      9.15 o 
 -27   5   8      380.45      384.16    388.73 o 
 -25   5   8      195.41      137.20      4.57 o 
 -23   5   8     3130.86     3356.78     86.89 o 
 -21   5   8      901.51     1458.87    233.24 o 
 -19   5   8        0.35       22.87    379.58 o 
 -17   5   8      522.48      599.19    104.08 o 
 -15   5   8     1930.26     2415.03    156.21 o 
 -13   5   8     2120.31     2337.31    112.05 o 
 -11   5   8     1066.14     1057.03    140.60 o 
  -9   5   8       99.25       48.47     75.54 o 
  -7   5   8     2465.17     2276.41    160.71 o 
  -5   5   8     6806.42     6557.96     56.80 o 
  -3   5   8     3121.96     3345.86    271.15 o 
  -1   5   8     5912.03     5538.18     90.45 o 
   1   5   8       13.88       27.82     54.79 o 
   3   5   8    10051.54     9500.50    286.62 o 
   5   5   8       44.80       20.85     25.01 o 
   7   5   8    11038.22    10375.87    365.95 o 
   9   5   8     4343.53     4175.08     96.47 o 
  11   5   8        5.71        0.00     97.70 o 
  13   5   8      501.76      399.07    159.27 o 
  15   5   8     1885.23     1680.66    461.90 o 
  17   5   8      481.53      504.71     83.76 o 
  19   5   8       10.47      229.83    215.70 o 
  21   5   8      535.08      512.67     93.75 o 
  23   5   8      850.11     1010.54     61.74 o 
  25   5   8       38.87        0.00    280.14 o 
 -30   6   8      813.50      681.42     18.29 o 
 -28   6   8      229.54      242.38     54.88 o 
 -26   6   8      419.42      457.33    246.96 o 
 -24   6   8       65.09        0.00    187.50 o 
 -22   6   8      470.73      475.62      4.57 o 
 -20   6   8      396.44      301.84      9.15 o 
 -18   6   8      788.21      814.04     54.88 o 
 -16   6   8       15.90       54.88    246.96 o 
 -14   6   8      141.99       96.04     36.59 o 
 -12   6   8     2147.78     2350.28    110.17 o 
 -10   6   8     1272.87     1273.35     31.11 o 
  -8   6   8     3232.73     3505.67    107.55 o 
  -6   6   8      499.70      809.41    148.88 o 
  -4   6   8      198.28      109.91     31.00 o 
  -2   6   8      216.57      349.78    101.02 o 
   0   6   8       47.41       11.63     97.79 o 
   2   6   8     2741.32     2859.88     92.41 o 
   4   6   8     1113.59     1030.57    126.94 o 
   6   6   8     4113.69     3980.62    120.92 o 
   8   6   8      809.18      675.83    119.13 o 
  10   6   8        1.29        0.00    171.45 o 
  12   6   8      355.34      464.79    132.23 o 
  14   6   8      273.24      380.63     95.27 o 
  16   6   8        0.90        0.00    194.29 o 
  18   6   8      262.84      242.74    257.14 o 
  20   6   8       64.45        4.57    212.26 o 
  22   6   8      245.94      127.48    101.08 o 
  24   6   8       78.47      141.44    109.81 o 
 -29   7   8      379.91      516.78    233.24 o 
 -27   7   8      293.39      246.96     77.75 o 
 -25   7   8      192.06      388.73    356.72 o 
 -23   7   8       82.44      105.19     86.89 o 
 -21   7   8     1800.43     2199.75    356.72 o 
 -19   7   8        2.94      114.33    434.46 o 
 -17   7   8       26.40        0.00     77.75 o 
 -15   7   8      569.34      580.81    150.92 o 
 -13   7   8     1542.51     1479.14     94.41 o 
 -11   7   8      101.79      145.17     63.96 o 
  -9   7   8       14.60        0.00    103.94 o 
  -7   7   8      410.14      361.55    103.32 o 
  -5   7   8       17.52        0.00     83.23 o 
  -3   7   8      761.62      658.79     81.78 o 
  -1   7   8      194.68      157.18    106.74 o 
   1   7   8     2014.28     1911.74     48.53 o 
   3   7   8      473.69      296.24     15.19 o 
   5   7   8     1343.21     1408.09     92.21 o 
   7   7   8       76.60      115.26     82.78 o 
   9   7   8        0.24        0.00     94.94 o 
  11   7   8      158.25      128.73     60.20 o 
  13   7   8      137.40       96.04    152.36 o 
  15   7   8     1642.84     1565.61    146.34 o 
  17   7   8       10.53       17.87    221.81 o 
  19   7   8        0.72        0.00     20.58 o 
  21   7   8       34.51        0.00     45.27 o 
 -26   8   8       55.68        0.00    146.34 o 
 -24   8   8      277.82      416.17    187.50 o 
 -22   8   8      319.43      205.80    114.33 o 
 -20   8   8     1726.40     1801.87    210.37 o 
 -18   8   8      304.32      269.82    425.31 o 
 -16   8   8        0.43        0.00     13.72 o 
 -14   8   8      322.09      352.70     71.94 o 
 -12   8   8       27.80        0.00     68.60 o 
 -10   8   8      125.04       67.89     47.22 o 
  -8   8   8     4940.47     4634.23    136.56 o 
  -6   8   8      507.14      619.26    200.65 o 
  -4   8   8      135.61      237.00    119.57 o 
  -2   8   8        3.76        0.00    127.23 o 
   0   8   8       15.93        0.00    147.97 o 
   2   8   8      134.05       89.68    109.25 o 
   4   8   8      343.87      381.26     68.17 o 
   6   8   8      129.35      304.06    295.56 o 
   8   8   8     3414.27     3186.42    381.87 o 
  10   8   8      156.76      115.87    169.12 o 
  12   8   8      229.70      508.65    281.88 o 
  14   8   8       38.24       22.28    257.06 o 
  16   8   8      363.69      486.33    101.08 o 
  18   8   8      685.59      661.60    248.73 o 
 -21   9   8       60.67       59.45    269.82 o 
 -19   9   8      347.78      571.66    407.02 o 
 -17   9   8       13.09        0.00      9.15 o 
 -15   9   8      484.03      393.30      4.57 o 
 -13   9   8     2101.15     2725.67    283.54 o 
 -11   9   8      593.22      512.21     54.88 o 
  -9   9   8       92.04      109.76    279.71 o 
  -7   9   8      821.91      793.49    133.69 o 
  -5   9   8      409.45      460.30    108.50 o 
  -3   9   8       62.36       26.23     72.13 o 
  -1   9   8      126.53      119.80    101.66 o 
   1   9   8     1185.81     1241.88     78.84 o 
   3   9   8      581.47      740.60    188.65 o 
   5   9   8       67.15      135.43     68.17 o 
   7   9   8      181.10      139.43    205.17 o 
   9   9   8        7.22        0.00     55.86 o 
  11   9   8       43.57        0.00     62.95 o 
  13   9   8       59.98      321.34    215.35 o 
  15   9   8      283.40      258.58     38.87 o 
 -16  10   8      661.54      631.11    100.61 o 
 -14  10   8      491.11      393.30     77.75 o 
 -12  10   8       66.20      164.64    137.20 o 
 -10  10   8      257.96      201.22     27.44 o 
  -8  10   8     1114.39     1038.13    205.80 o 
  -6  10   8      154.39      219.52    210.37 o 
  -4  10   8      251.88      223.72     25.15 o 
  -2  10   8       70.80        0.00     84.98 o 
   0  10   8       47.98       27.81    210.07 o 
   2  10   8      140.58      216.59    292.08 o 
   4  10   8        9.21        0.00    222.85 o 
   6  10   8      397.69      352.66    116.69 o 
   8  10   8      115.73       28.20     58.30 o 
 -37   1   9      593.94      468.42     41.67 o 
 -35   1   9       52.55      101.65    109.76 o 
 -33   1   9       62.40        0.00     27.29 o 
 -31   1   9       18.69        0.00    106.91 o 
 -29   1   9        7.77        0.00     56.14 o 
 -27   1   9        7.41        0.00    168.65 o 
 -25   1   9     2495.85     2543.03    119.33 o 
 -23   1   9      473.92      541.45    107.08 o 
 -21   1   9     1097.14      891.28     66.82 o 
 -19   1   9    18229.40    18234.39    166.34 o 
 -17   1   9       91.55       76.12     78.36 o 
 -15   1   9      153.90      284.40     88.27 o 
 -13   1   9     2389.27     2630.33    134.46 o 
 -11   1   9     2647.06     2305.22     54.70 o 
  -9   1   9    11749.75    11736.95    639.84 o 
  -7   1   9       65.09        0.00     62.34 o 
  -5   1   9    37179.80    34298.59   1432.69 o 
  -3   1   9     6699.93     7355.43    611.44 o 
  -1   1   9     1070.85      923.99    190.77 o 
   1   1   9     1412.75     1423.83    138.84 o 
   3   1   9     3180.13     2652.08     54.00 o 
   5   1   9    20640.24    21217.23    154.60 o 
   7   1   9     3181.66     3045.86    149.16 o 
   9   1   9      572.49      550.56     70.70 o 
  11   1   9     6867.11     6327.62     89.66 o 
  13   1   9     1128.79     1073.36     78.46 o 
  15   1   9     2051.24     2532.92    135.51 o 
  17   1   9     9970.44     9556.85    412.54 o 
  19   1   9       12.85        0.00     58.23 o 
  21   1   9      166.79      368.13    192.39 o 
  23   1   9      151.54      280.97    200.89 o 
  25   1   9      663.80      764.00     98.85 o 
  27   1   9      228.84      150.92     22.87 o 
  29   1   9        0.61        5.96    264.72 o 
 -36   2   9      140.85      132.62    320.13 o 
 -34   2   9      444.66      460.91    166.43 o 
 -32   2   9      413.47      426.68     93.75 o 
 -30   2   9      833.86      798.00    174.54 o 
 -28   2   9     2193.82     2431.76     97.69 o 
 -26   2   9      216.02      262.19     66.27 o 
 -24   2   9      496.06      512.33     50.13 o 
 -22   2   9     1331.43     1997.06    214.95 o 
 -20   2   9     1255.41     1273.44     85.21 o 
 -18   2   9     1373.99     1894.40    138.97 o 
 -16   2   9     5032.10     4874.31    116.84 o 
 -14   2   9    19294.24    18757.11    257.49 o 
 -12   2   9     6348.58     6845.18    874.44 o 
 -10   2   9      571.22      566.10     81.73 o 
  -8   2   9    25127.26    23317.11    389.38 o 
  -6   2   9     5909.51     5870.03     92.21 o 
  -4   2   9     2175.80     2137.96     93.66 o 
  -2   2   9      341.13      464.11    191.45 o 
   0   2   9    19115.10    19277.63    123.47 o 
   2   2   9    28659.12    26063.36    304.23 o 
   4   2   9    44509.18    40713.28    249.60 o 
   6   2   9     2132.55     2068.67     96.70 o 
   8   2   9     3855.42     3521.91    207.79 o 
  10   2   9      522.51      580.92     57.43 o 
  12   2   9      171.31       55.48     70.63 o 
  14   2   9     1988.41     2229.97    141.78 o 
  16   2   9      779.80      772.33     75.53 o 
  18   2   9      159.00      173.98    151.73 o 
  20   2   9      267.52      327.37    150.03 o 
  22   2   9      134.81      279.30    111.59 o 
  24   2   9        0.15       14.69    205.33 o 
  26   2   9        1.83        0.00     50.31 o 
  28   2   9       33.71       28.91    147.24 o 
 -35   3   9       38.28       22.87      9.15 o 
 -33   3   9        5.98        0.00    169.21 o 
 -31   3   9        4.02       36.33    286.45 o 
 -29   3   9      530.19      560.38     50.09 o 
 -27   3   9     3096.14     3718.07    246.96 o 
 -25   3   9     2370.92     2189.64    239.53 o 
 -23   3   9     2065.39     2102.76    183.78 o 
 -21   3   9     1045.63      996.15    175.74 o 
 -19   3   9      555.88      617.03    161.07 o 
 -17   3   9       20.41        0.00     44.88 o 
 -15   3   9     4673.04     4397.64    114.33 o 
 -13   3   9    11567.11    10701.96    141.68 o 
 -11   3   9     3361.77     3461.47    100.48 o 
  -9   3   9     8065.65     9993.78    593.66 o 
  -7   3   9       16.42        0.00     96.98 o 
  -5   3   9     1115.74     1334.77    341.45 o 
  -3   3   9    48439.00    44627.61    472.83 o 
  -1   3   9     3015.59     3554.31    104.04 o 
   1   3   9    13902.41    12280.99    900.53 o 
   3   3   9      879.26      948.27     28.38 o 
   5   3   9     1211.92     1315.87    137.00 o 
   7   3   9      277.74      463.72    131.40 o 
   9   3   9    10939.23    11282.71    181.40 o 
  11   3   9        1.74        0.00     97.59 o 
  13   3   9     4956.71     4837.05    130.47 o 
  15   3   9     5945.35     5925.84    132.85 o 
  17   3   9     1106.50     1102.15    104.44 o 
  19   3   9      601.31      742.90    230.93 o 
  21   3   9     1022.26     1595.46    174.45 o 
  23   3   9     2332.26     2494.70    260.31 o 
  25   3   9      405.46      477.46    117.32 o 
  27   3   9      269.36      300.50     84.61 o 
 -34   4   9       78.61       36.59    132.62 o 
 -32   4   9      317.78      585.38    420.74 o 
 -30   4   9      974.41     1093.01     91.47 o 
 -28   4   9      131.32       59.45    146.34 o 
 -26   4   9       32.88      210.37    457.33 o 
 -24   4   9      548.69      466.47     54.88 o 
 -22   4   9     1092.76     1047.28     50.31 o 
 -20   4   9     2154.55     2248.16    244.67 o 
 -18   4   9      896.53     1393.62    240.10 o 
 -16   4   9     2486.96     2515.96    276.68 o 
 -14   4   9      111.07      234.33     88.66 o 
 -12   4   9     1639.38     1456.84    159.82 o 
 -10   4   9     4169.59     4120.70    103.21 o 
  -8   4   9      345.74      382.68     77.98 o 
  -6   4   9       32.37       11.77     80.10 o 
  -4   4   9      850.41      813.15     51.08 o 
  -2   4   9     3736.76     3914.63    130.08 o 
   0   4   9     2614.83     2162.74    303.64 o 
   2   4   9     1108.34     1346.57     98.35 o 
   4   4   9      751.25      889.48    138.62 o 
   6   4   9     1414.86     1783.02    244.40 o 
   8   4   9      368.88      381.66     84.14 o 
  10   4   9     4984.20     5163.53    151.34 o 
  12   4   9     2504.13     2858.53    140.97 o 
  14   4   9      368.58      383.30     60.22 o 
  16   4   9      438.88      354.99    106.17 o 
  18   4   9      235.06      325.55    167.56 o 
  20   4   9     2633.34     2402.52    224.09 o 
  22   4   9        3.60        0.00     36.35 o 
  24   4   9      874.41      826.64    145.46 o 
  26   4   9       50.36      176.72    116.84 o 
 -33   5   9      227.84      237.81     73.17 o 
 -31   5   9       53.44       32.01    397.87 o 
 -29   5   9      470.33      557.94    201.22 o 
 -27   5   9     3005.11     3516.85    283.54 o 
 -25   5   9       29.62        0.00    274.40 o 
 -23   5   9     3839.56     3974.18    201.22 o 
 -21   5   9     5966.46     5318.72    123.48 o 
 -19   5   9     4997.63     5149.51    347.57 o 
 -17   5   9     2446.40     2389.81     85.41 o 
 -15   5   9       32.31      101.86     66.31 o 
 -13   5   9     3836.28     3720.93    276.68 o 
 -11   5   9     1425.77     1264.34     55.36 o 
  -9   5   9      767.93      668.01     48.76 o 
  -7   5   9     3360.61     3339.76    271.59 o 
  -5   5   9     1657.31     2049.88    260.43 o 
  -3   5   9      716.38      739.18     73.10 o 
  -1   5   9     8027.61     7524.82    152.63 o 
   1   5   9     6983.40     6593.33     97.23 o 
   3   5   9     4680.91     4736.62    119.56 o 
   5   5   9      156.15       97.45    100.59 o 
   7   5   9        5.91        0.00     27.08 o 
   9   5   9     1034.53      957.60    173.75 o 
  11   5   9       11.24       50.13    116.46 o 
  13   5   9       31.34      226.83    139.36 o 
  15   5   9     8138.52     7556.55    491.18 o 
  17   5   9     4493.07     4237.12    171.50 o 
  19   5   9      769.36      740.87     90.55 o 
  21   5   9       90.84       44.75     89.18 o 
  23   5   9      142.30      334.55    258.13 o 
  25   5   9      335.23      302.38    105.03 o 
 -32   6   9        7.55        0.00    306.41 o 
 -30   6   9      776.99      740.87     77.75 o 
 -28   6   9      792.30      809.47    315.56 o 
 -26   6   9      592.46      658.55    260.68 o 
 -24   6   9      423.85      434.46    201.22 o 
 -22   6   9       55.37       91.47     50.31 o 
 -20   6   9     2574.21     3022.93    246.96 o 
 -18   6   9      110.23      384.16    439.03 o 
 -16   6   9      127.00      137.20    137.20 o 
 -14   6   9     9399.30     9599.30    310.98 o 
 -12   6   9     2373.30     2670.14    138.15 o 
 -10   6   9     5863.94     6207.68    244.39 o 
  -8   6   9       66.90      233.24     83.14 o 
  -6   6   9     1300.62     1664.22     55.41 o 
  -4   6   9       24.80        0.00     53.44 o 
  -2   6   9     2845.00     3183.33    137.30 o 
   0   6   9     5472.66     5209.97    259.13 o 
   2   6   9      113.93       90.34     34.79 o 
   4   6   9      394.45      366.57    143.72 o 
   6   6   9     1729.77     1750.90     67.59 o 
   8   6   9      253.58      253.77     45.56 o 
  10   6   9     2975.10     2780.11    241.56 o 
  12   6   9       17.87      120.54    106.84 o 
  14   6   9      216.67      151.18     80.03 o 
  16   6   9      351.84      292.13    162.35 o 
  18   6   9       77.07       37.25     76.50 o 
  20   6   9      126.17      136.33    182.93 o 
  22   6   9       37.25        0.00     27.10 o 
 -29   7   9       33.19        0.00    297.26 o 
 -27   7   9     1971.83     2835.43    457.33 o 
 -25   7   9       17.14        0.00     59.45 o 
 -23   7   9     1102.13      905.51    128.05 o 
 -21   7   9      132.66      397.87    393.30 o 
 -19   7   9       99.79      205.80    141.77 o 
 -17   7   9      136.51      114.33    306.41 o 
 -15   7   9     1503.04     1522.90     96.04 o 
 -13   7   9     2445.70     2810.41    168.67 o 
 -11   7   9      696.53      906.81    197.85 o 
  -9   7   9     2787.88     3545.64    203.06 o 
  -7   7   9     1010.18     1194.20    233.30 o 
  -5   7   9      136.81       64.55     91.50 o 
  -3   7   9      194.25      251.67     67.36 o 
  -1   7   9     1448.58     1574.53    162.00 o 
   1   7   9      108.81      128.89     70.62 o 
   3   7   9     1194.16     1274.98    281.48 o 
   5   7   9     2144.43     2247.63    172.71 o 
   7   7   9      373.04      360.95    142.68 o 
   9   7   9     1063.92     1094.29     53.62 o 
  11   7   9     1454.32     1667.06    189.47 o 
  13   7   9      148.50      123.25    193.30 o 
  15   7   9      109.79       49.77    133.10 o 
  17   7   9       27.42        0.00    310.24 o 
  19   7   9        0.40        0.00     34.38 o 
  21   7   9      198.54      257.70     84.75 o 
 -26   8   9      139.44      123.48    173.78 o 
 -24   8   9        3.78        0.00    292.69 o 
 -22   8   9     1755.19     2423.84    443.61 o 
 -20   8   9      124.52       36.59     73.17 o 
 -18   8   9      817.24      887.22    333.85 o 
 -16   8   9        0.09        0.00     59.45 o 
 -14   8   9      176.95      146.34    379.58 o 
 -12   8   9     1381.18     1297.74    127.59 o 
 -10   8   9      359.63      334.67    112.99 o 
  -8   8   9      447.35      492.39     74.91 o 
  -6   8   9     6121.02     6195.15    119.65 o 
  -4   8   9       82.66       20.24     68.10 o 
  -2   8   9        8.44        0.00    113.04 o 
   0   8   9      417.24      327.12     57.64 o 
   2   8   9        2.12        0.00     35.27 o 
   4   8   9       12.77        0.00    142.32 o 
   6   8   9       10.99        0.00     81.02 o 
   8   8   9      355.08      353.03     77.75 o 
  10   8   9       20.77        0.00    106.27 o 
  12   8   9      566.51      692.94    237.34 o 
  14   8   9      388.14      565.54    208.09 o 
  16   8   9      894.52      987.71    234.30 o 
  18   8   9      131.68      111.45    245.06 o 
 -21   9   9      230.78      416.17    297.26 o 
 -19   9   9        1.41        0.00     22.87 o 
 -17   9   9      601.12      612.82     86.89 o 
 -15   9   9     1819.63     2497.01    333.85 o 
 -13   9   9        0.04        0.00    370.44 o 
 -11   9   9      973.44     1472.59    402.45 o 
  -9   9   9      125.06       76.11     44.54 o 
  -7   9   9     1448.21     1272.39     91.47 o 
  -5   9   9      130.67      294.69    222.85 o 
  -3   9   9      713.05      795.59    135.23 o 
  -1   9   9        4.87        0.00     64.77 o 
   1   9   9      205.53      174.56     54.88 o 
   3   9   9      173.21      241.35    130.70 o 
   5   9   9      914.12      713.65     70.89 o 
   7   9   9      625.74      628.77    214.88 o 
   9   9   9      173.88      370.31    172.80 o 
  11   9   9      277.86      209.19    105.24 o 
  13   9   9      198.82      221.26    121.74 o 
 -16  10   9      283.00      297.26    109.76 o 
 -14  10   9      426.04      352.14     36.59 o 
 -12  10   9       66.75       54.88    224.09 o 
 -10  10   9        0.56        0.00     45.73 o 
  -8  10   9      604.64      603.67    128.05 o 
  -6  10   9        6.42        0.00    246.96 o 
  -4  10   9      196.01      154.73    217.68 o 
  -2  10   9      137.46      210.92     99.31 o 
   0  10   9       11.12        0.00     68.77 o 
   2  10   9       29.53        0.00    145.05 o 
   4  10   9     1007.80     1804.51    233.82 o 
   6  10   9      231.70      201.91    146.35 o 
   8  10   9      113.43       64.54    232.39 o 
 -36   0  10      351.14      375.01    361.29 o 
 -34   0  10     1500.33     1559.49     27.44 o 
 -32   0  10      677.98      928.37    236.00 o 
 -30   0  10     4136.02     4015.19    177.99 o 
 -28   0  10     4422.91     4551.84    102.34 o 
 -26   0  10     1025.64     1402.72    246.96 o 
 -24   0  10    21906.24    21988.04    393.30 o 
 -22   0  10    21197.72    20723.43    308.70 o 
 -20   0  10      814.43      674.18    132.78 o 
 -18   0  10      456.02      543.87    195.23 o 
 -16   0  10      877.65     1057.24    102.90 o 
 -14   0  10     2218.27     2794.25    173.78 o 
 -12   0  10    60563.63    54293.78    101.83 o 
 -10   0  10    47910.25    49565.16    452.75 o 
  -8   0  10    45520.58    41589.37    123.48 o 
  -6   0  10        7.36        6.24    105.40 o 
  -4   0  10     1699.60     2355.30    237.81 o 
  -2   0  10    11514.55    13028.03    343.00 o 
   0   0  10    10139.72     9432.23    347.57 o 
   2   0  10    14745.30    15034.17    214.94 o 
   4   0  10     3128.86     3104.29    221.80 o 
   6   0  10     2889.57     3633.62    219.38 o 
   8   0  10     1226.98     2013.01    221.45 o 
  10   0  10    16235.57    16024.45    235.52 o 
  12   0  10     3272.43     4327.43    262.95 o 
  14   0  10      260.44      399.83    146.82 o 
  16   0  10      910.24     1275.94    370.44 o 
  18   0  10     3921.49     4527.54    365.86 o 
  20   0  10       99.85      155.49    196.65 o 
  22   0  10      139.18       91.47    132.62 o 
  24   0  10      199.54      365.86    274.40 o 
  26   0  10     4182.28     3987.90    375.01 o 
  28   0  10        1.49        0.00    160.06 o 
 -37   1  10       76.16      164.64    109.76 o 
 -35   1  10       78.11       34.61    169.21 o 
 -33   1  10      927.71      754.90     52.59 o 
 -31   1  10        0.45        0.00     76.98 o 
 -29   1  10    12409.36    11419.18    941.10 o 
 -27   1  10    11947.21    11086.48    271.71 o 
 -25   1  10     4650.65     4320.29    112.22 o 
 -23   1  10      783.10      747.72     83.18 o 
 -21   1  10      108.35      170.83     62.52 o 
 -19   1  10     1832.00     1592.24    422.91 o 
 -17   1  10     1641.70     1753.09    153.36 o 
 -15   1  10    25668.85    23524.09    602.25 o 
 -13   1  10    21804.09    19835.64    566.63 o 
 -11   1  10     2361.33     2991.83    137.04 o 
  -9   1  10     4583.31     4272.45    105.41 o 
  -7   1  10       26.80        0.00     19.14 o 
  -5   1  10      521.66      546.64    108.63 o 
  -3   1  10    18700.39    17860.57    790.90 o 
  -1   1  10     1596.45     2049.92    134.34 o 
   1   1  10     9094.00     9692.60    663.12 o 
   3   1  10     6611.76     6543.54     88.03 o 
   5   1  10      201.68      398.61    152.16 o 
   7   1  10    14909.80    12951.92     94.94 o 
   9   1  10     2969.10     3063.43    122.97 o 
  11   1  10      181.99      165.05     46.09 o 
  13   1  10      349.17      410.80     58.98 o 
  15   1  10     2795.88     2871.51     70.73 o 
  17   1  10       19.60        0.00     27.29 o 
  19   1  10      187.00      212.78    129.21 o 
  21   1  10     1678.69     2451.28    329.28 o 
  23   1  10      301.90      239.20     72.22 o 
  25   1  10       66.34      148.88    209.90 o 
  27   1  10      338.96      347.57    443.61 o 
 -36   2  10     1601.76     1559.49    434.46 o 
 -34   2  10     3153.35     3226.62    235.52 o 
 -32   2  10      646.65      566.24     49.42 o 
 -30   2  10     1727.15     1581.53    464.78 o 
 -28   2  10      355.35      510.09    104.53 o 
 -26   2  10    11631.05    11051.32    710.26 o 
 -24   2  10     6254.34     5616.02    346.54 o 
 -22   2  10    13840.94    13973.39    563.80 o 
 -20   2  10     5734.82     5542.79     88.30 o 
 -18   2  10     4138.33     4229.97    303.07 o 
 -16   2  10     1220.66     1532.38    104.96 o 
 -14   2  10      113.57       99.78    120.40 o 
 -12   2  10     3113.62     3171.82    128.72 o 
 -10   2  10     3396.88     3322.91    112.25 o 
  -8   2  10    14220.30    15396.42    297.56 o 
  -6   2  10    14059.78    13224.53    520.55 o 
  -4   2  10       53.47      133.66    193.46 o 
  -2   2  10      228.27      201.96     44.52 o 
   0   2  10       12.37      200.83    129.05 o 
   2   2  10    24389.31    23877.52    113.54 o 
   4   2  10    20696.45    20107.15    668.46 o 
   6   2  10    22884.14    23153.71    324.54 o 
   8   2  10     1877.51     2031.37     82.42 o 
  10   2  10      863.67     1092.01    179.83 o 
  12   2  10     2184.66     2491.05     99.01 o 
  14   2  10      784.12     1020.21    164.11 o 
  16   2  10     8950.59     7961.52    174.76 o 
  18   2  10     2430.32     2603.44    145.91 o 
  20   2  10      497.80      466.99    114.23 o 
  22   2  10       55.45       70.75    297.54 o 
  24   2  10       44.30        0.00     13.59 o 
  26   2  10     1389.45     2037.40    168.95 o 
  28   2  10      199.73      163.67    183.57 o 
 -35   3  10       70.24       54.88    324.70 o 
 -33   3  10       92.38       22.87     50.31 o 
 -31   3  10       24.89        0.00     22.87 o 
 -29   3  10      661.07      541.02     37.98 o 
 -27   3  10        0.46        0.00     98.18 o 
 -25   3  10    12208.97    11450.75    693.28 o 
 -23   3  10     3287.82     3121.34    258.15 o 
 -21   3  10       32.71        0.00    153.22 o 
 -19   3  10       62.57      194.50    195.95 o 
 -17   3  10     7336.76     7262.80    123.48 o 
 -15   3  10     4184.67     3855.78    370.44 o 
 -13   3  10      406.45      530.36    153.11 o 
 -11   3  10     1185.35      888.17    141.64 o 
  -9   3  10       49.20       28.38     60.98 o 
  -7   3  10    13258.10    13679.32    323.92 o 
  -5   3  10     5217.97     4798.95    118.82 o 
  -3   3  10     3142.08     2726.71     47.76 o 
  -1   3  10     7086.76     6418.83    190.70 o 
   1   3  10     5453.04     5068.64    148.10 o 
   3   3  10      441.76      647.41    218.41 o 
   5   3  10     3558.63     3248.80    146.69 o 
   7   3  10       16.36        0.00     31.02 o 
   9   3  10     1118.13     1078.22    104.82 o 
  11   3  10     5274.71     5309.15    114.32 o 
  13   3  10     1817.58     1758.28    105.06 o 
  15   3  10    12714.49    12166.34    508.45 o 
  17   3  10     4593.11     3920.24    132.62 o 
  19   3  10     1088.34     1493.99    190.78 o 
  21   3  10      644.19      763.94    150.74 o 
  23   3  10        1.83        2.16    228.51 o 
  25   3  10     1073.45     1180.96    338.42 o 
  27   3  10      256.44      311.86    140.64 o 
 -34   4  10        0.40        0.00      9.15 o 
 -32   4  10      329.21      475.62    338.42 o 
 -30   4  10       97.45       73.17     36.59 o 
 -28   4  10     1807.61     2131.15    365.86 o 
 -26   4  10     5047.32     5044.32    228.66 o 
 -24   4  10     1593.81     1490.89    434.46 o 
 -22   4  10       24.81       13.72    411.59 o 
 -20   4  10     2378.51     2377.30    110.74 o 
 -18   4  10      695.20      858.96    343.00 o 
 -16   4  10      264.27      384.90    114.03 o 
 -14   4  10      482.13      525.72    141.85 o 
 -12   4  10      598.49      521.42     96.04 o 
 -10   4  10      304.87      272.34     52.31 o 
  -8   4  10      246.51      343.23     51.49 o 
  -6   4  10     3992.34     4030.59    155.34 o 
  -4   4  10      662.61      748.72     42.62 o 
  -2   4  10        0.46        0.00     44.60 o 
   0   4  10       89.89       11.34    127.39 o 
   2   4  10      194.11      187.15     87.76 o 
   4   4  10      384.36      524.81     78.64 o 
   6   4  10        8.77        0.00     90.59 o 
   8   4  10     8491.30     7746.73    214.65 o 
  10   4  10     6825.70     7226.83    169.00 o 
  12   4  10     2591.94     3172.54    174.55 o 
  14   4  10       69.53        2.97     33.79 o 
  16   4  10       19.05        0.00     42.46 o 
  18   4  10       10.51        0.00     76.37 o 
  20   4  10      797.79      805.57     89.18 o 
  22   4  10      114.61      155.49    274.82 o 
  24   4  10      725.88      703.92    180.98 o 
 -33   5  10      224.11      393.30    393.30 o 
 -31   5  10     1269.69     1509.18    128.05 o 
 -29   5  10      297.08      333.85    100.61 o 
 -27   5  10       65.01      343.00    457.33 o 
 -25   5  10        1.49        0.00    187.50 o 
 -23   5  10     2658.80     2785.12    118.91 o 
 -21   5  10     2228.80     2350.66    160.06 o 
 -19   5  10      421.55      640.26    448.18 o 
 -17   5  10     8981.83    10934.70    361.29 o 
 -15   5  10     3895.65     3327.15    157.78 o 
 -13   5  10      269.15      252.29    247.11 o 
 -11   5  10      315.86      242.26     51.52 o 
  -9   5  10      379.83      468.24    125.42 o 
  -7   5  10      756.22      715.16     30.00 o 
  -5   5  10      327.84      335.26     64.28 o 
  -3   5  10     2523.56     2522.35    133.40 o 
  -1   5  10     5086.98     4293.96    151.92 o 
   1   5  10      968.00     1268.76    179.64 o 
   3   5  10     2724.71     2733.51     74.99 o 
   5   5  10     2033.11     2085.64    109.79 o 
   7   5  10     3030.89     3448.30     72.99 o 
   9   5  10      222.62      204.53     58.26 o 
  11   5  10      154.69       70.83     30.73 o 
  13   5  10      165.70      124.07     51.60 o 
  15   5  10        9.14        0.00    107.68 o 
  17   5  10      540.61      509.83    167.78 o 
  19   5  10       40.77        0.00     73.45 o 
  21   5  10      177.62      317.43    188.16 o 
  23   5  10       21.63        0.00    105.27 o 
 -30   6  10      314.12      361.29    443.61 o 
 -28   6  10      119.65      141.77     50.31 o 
 -26   6  10      822.16      676.84     45.73 o 
 -24   6  10      380.94      375.01    201.22 o 
 -22   6  10       17.65        0.00    283.54 o 
 -20   6  10      896.13     1143.32    310.98 o 
 -18   6  10     3315.43     3100.68    452.75 o 
 -16   6  10      739.31     1522.90    393.30 o 
 -14   6  10      102.73       68.60    361.29 o 
 -12   6  10       36.92        0.00     70.40 o 
 -10   6  10      235.48      226.31     46.71 o 
  -8   6  10       60.88      267.83    147.46 o 
  -6   6  10       16.76       24.44    101.04 o 
  -4   6  10     2136.69     2056.95     87.43 o 
  -2   6  10      316.19      383.01     97.19 o 
   0   6  10     1427.49     1603.17    287.73 o 
   2   6  10     1121.79      851.80    122.37 o 
   4   6  10        1.12        0.00     25.18 o 
   6   6  10      192.55      133.05     77.11 o 
   8   6  10      984.33     1009.44    164.63 o 
  10   6  10     1032.93     1944.94    243.84 o 
  12   6  10     1623.05     2158.59    121.23 o 
  14   6  10        4.49        0.00     34.71 o 
  16   6  10       45.19       30.01    227.13 o 
  18   6  10      309.84      410.01    150.54 o 
  20   6  10       85.42      165.13    181.44 o 
  22   6  10        9.93        0.00    169.61 o 
 -29   7  10     1024.45      946.67    141.77 o 
 -27   7  10       75.54        0.00    306.41 o 
 -25   7  10      259.20      324.70    114.33 o 
 -23   7  10        3.03        0.00    356.72 o 
 -21   7  10      298.68      539.65    443.61 o 
 -19   7  10      355.20      420.74    192.08 o 
 -17   7  10       51.92      118.91    237.81 o 
 -15   7  10      102.69       13.72    283.54 o 
 -13   7  10       99.07       75.54    159.93 o 
 -11   7  10      223.85      205.68    136.32 o 
  -9   7  10       15.41        0.00    141.40 o 
  -7   7  10      404.04      269.45    149.03 o 
  -5   7  10      235.71      244.53     62.02 o 
  -3   7  10       16.28        0.00     48.74 o 
  -1   7  10      222.99      178.85     60.25 o 
   1   7  10     1827.93     2041.56    219.46 o 
   3   7  10     1423.37     2122.37    127.11 o 
   5   7  10      332.30      382.43     78.95 o 
   7   7  10      579.11      563.90     61.65 o 
   9   7  10       97.94      195.75    258.13 o 
  11   7  10      250.82      405.12    175.67 o 
  13   7  10      143.29      171.42    103.33 o 
  15   7  10       10.34        0.00     29.59 o 
  17   7  10        8.31       26.98     36.36 o 
  19   7  10      385.27      370.58    114.33 o 
 -26   8  10       40.87      160.06    420.74 o 
 -24   8  10      157.64      128.05    324.70 o 
 -22   8  10      118.65       68.60    384.16 o 
 -20   8  10       35.88       18.29    269.82 o 
 -18   8  10      399.43      544.22    274.40 o 
 -16   8  10      616.24      544.22    397.87 o 
 -14   8  10      526.74      667.70    329.28 o 
 -12   8  10     1164.36     1992.65    212.07 o 
 -10   8  10      760.08      748.83     89.18 o 
  -8   8  10     1120.15     1375.78    198.52 o 
  -6   8  10      289.56      311.89     89.25 o 
  -4   8  10      187.04      223.30    164.68 o 
  -2   8  10      249.02      240.16     46.39 o 
   0   8  10       67.37       81.76     56.19 o 
   2   8  10     2399.90     2553.13    129.06 o 
   4   8  10      159.61       88.38    150.56 o 
   6   8  10       34.29       72.16    206.25 o 
   8   8  10       11.22       13.42    147.81 o 
  10   8  10       41.11        0.00     63.09 o 
  12   8  10      286.80      355.02    150.56 o 
  14   8  10        4.32        0.00    127.38 o 
  16   8  10       13.98        0.00    173.57 o 
 -21   9  10      183.25       91.47     73.17 o 
 -19   9  10      888.07      772.88     45.73 o 
 -17   9  10     1785.31     2542.74    439.03 o 
 -15   9  10      521.20      580.81    173.78 o 
 -13   9  10      234.13      169.21    448.18 o 
 -11   9  10      261.76      516.78    448.18 o 
  -9   9  10      582.10      818.62    301.84 o 
  -7   9  10     2724.14     2660.18     50.55 o 
  -5   9  10       34.74        0.69    182.59 o 
  -3   9  10       66.96       68.51     96.83 o 
  -1   9  10       65.26       15.96    119.12 o 
   1   9  10      115.80      335.82    209.53 o 
   3   9  10      104.30      275.71    150.34 o 
   5   9  10      207.34      150.43     89.00 o 
   7   9  10      632.83      665.45    110.64 o 
   9   9  10      449.18      481.21    185.70 o 
  11   9  10      122.24       76.11    180.78 o 
  13   9  10      638.52      582.26    208.77 o 
 -14  10  10       45.79        0.00      9.15 o 
 -12  10  10       35.20       54.88    379.58 o 
 -10  10  10      817.50      718.00    416.17 o 
  -8  10  10      106.98      256.10    164.64 o 
  -6  10  10      184.07      178.36    164.64 o 
  -4  10  10        5.54        0.00    149.74 o 
  -2  10  10        0.64        0.00    267.47 o 
   0  10  10      450.24      364.26     12.85 o 
   2  10  10      247.89      358.96    250.48 o 
   4  10  10      547.88      453.23     41.16 o 
   6  10  10       11.40        0.00     61.46 o 
 -37   1  11      317.03      548.79    411.59 o 
 -35   1  11     3744.87     3369.98    375.01 o 
 -33   1  11      696.10      858.51    242.66 o 
 -31   1  11       43.05       93.29     74.59 o 
 -29   1  11      252.56      241.36     75.55 o 
 -27   1  11     4368.33     4146.44     74.47 o 
 -25   1  11     8951.35     9400.20    694.77 o 
 -23   1  11       48.88       31.86     88.82 o 
 -21   1  11     1420.72     1424.36    111.02 o 
 -19   1  11    16795.38    17534.01    412.56 o 
 -17   1  11       97.68      147.17     57.43 o 
 -15   1  11      998.58      817.56     61.39 o 
 -13   1  11     3563.54     3568.16    132.39 o 
 -11   1  11     6615.04     5979.15    111.67 o 
  -9   1  11     8565.91     8092.01    208.05 o 
  -7   1  11     2294.51     2276.69     84.91 o 
  -5   1  11     2647.49     2564.64     96.28 o 
  -3   1  11     6340.96     5945.65    259.96 o 
  -1   1  11     1232.04     1143.74    281.08 o 
   1   1  11     1604.45     1835.14     84.83 o 
   3   1  11     2058.47     1954.00    293.39 o 
   5   1  11      165.50      156.38     45.43 o 
   7   1  11       97.55      119.40     28.24 o 
   9   1  11      228.65      134.85     28.40 o 
  11   1  11      174.96      140.37     49.51 o 
  13   1  11      325.32      257.92     77.37 o 
  15   1  11     1595.43     1558.68     73.41 o 
  17   1  11     4814.35     4604.26    210.37 o 
  19   1  11      201.49      185.53    188.34 o 
  21   1  11      168.61      224.09    123.48 o 
  23   1  11      192.64      131.86     74.43 o 
  25   1  11     2458.52     3095.92    216.12 o 
  27   1  11      209.97      299.01    163.41 o 
 -36   2  11        1.90        0.00    201.22 o 
 -34   2  11      526.45      484.44    155.62 o 
 -32   2  11      599.40      492.94     36.59 o 
 -30   2  11      635.93      535.28    144.39 o 
 -28   2  11     2932.31     3155.09    190.24 o 
 -26   2  11      905.02      904.82    220.01 o 
 -24   2  11      425.28      359.51     46.40 o 
 -22   2  11        3.80      139.42     91.11 o 
 -20   2  11     2611.71     2958.57    165.07 o 
 -18   2  11      174.38      188.77    116.35 o 
 -16   2  11       19.64       42.89     37.32 o 
 -14   2  11     3069.27     3291.06    154.95 o 
 -12   2  11     1023.98     1031.94     34.32 o 
 -10   2  11     2433.13     2615.79    137.34 o 
  -8   2  11     5074.15     4988.72    194.28 o 
  -6   2  11    20376.61    18810.33   1061.96 o 
  -4   2  11      238.22      107.08     54.91 o 
  -2   2  11       91.45      182.98     75.90 o 
   0   2  11     4242.11     3972.69    118.59 o 
   2   2  11      520.28      468.12     39.79 o 
   4   2  11     2659.04     2790.48    112.54 o 
   6   2  11     1403.62     1974.96    151.36 o 
   8   2  11     9500.48     8645.96    220.42 o 
  10   2  11        0.13        0.00     30.71 o 
  12   2  11     8468.56     8707.73    613.83 o 
  14   2  11     3294.68     2862.25    174.77 o 
  16   2  11    20507.80    19327.88    168.95 o 
  18   2  11     1695.49     1916.20    315.56 o 
  20   2  11      348.03      317.12     40.11 o 
  22   2  11      457.01      472.92    238.16 o 
  24   2  11       87.36       56.57     72.09 o 
  26   2  11      383.36      580.81    204.68 o 
 -35   3  11      304.71      489.34    260.68 o 
 -33   3  11      228.31      137.20     59.45 o 
 -31   3  11      268.49      202.78     73.17 o 
 -29   3  11        5.05        0.00     58.16 o 
 -27   3  11      309.39      347.64     49.57 o 
 -25   3  11      660.65      637.51     39.45 o 
 -23   3  11     3654.39     4117.44    302.04 o 
 -21   3  11     1108.97      982.74     54.69 o 
 -19   3  11     1742.17     1619.10     66.89 o 
 -17   3  11     3892.93     4046.68    221.47 o 
 -15   3  11     1537.87     1552.41    225.74 o 
 -13   3  11      295.89      212.36     93.88 o 
 -11   3  11     4061.90     4341.72     78.48 o 
  -9   3  11     4536.13     4600.14     77.42 o 
  -7   3  11      649.39      710.88     84.09 o 
  -5   3  11    25396.58    23437.00    562.92 o 
  -3   3  11    11738.00    11017.90    481.63 o 
  -1   3  11     5428.01     4995.51    122.35 o 
   1   3  11     2252.93     2424.35    137.96 o 
   3   3  11     3338.37     3767.80    132.78 o 
   5   3  11        2.08        0.00    155.00 o 
   7   3  11     2322.03     2198.32     50.00 o 
   9   3  11      167.41      113.23     75.75 o 
  11   3  11       30.85      143.12    203.58 o 
  13   3  11     2888.10     2910.36    155.89 o 
  15   3  11      123.14      210.58    123.50 o 
  17   3  11       82.14      193.47    142.12 o 
  19   3  11      793.98      756.47    242.85 o 
  21   3  11     1054.77     1110.09    423.03 o 
  23   3  11      255.59      183.13     84.61 o 
  25   3  11        6.89        0.00     26.38 o 
 -34   4  11      139.34      242.38    182.93 o 
 -32   4  11     1637.37     1550.34     45.73 o 
 -30   4  11      312.80      425.31    283.54 o 
 -28   4  11       14.06        0.00    219.52 o 
 -26   4  11       40.51        0.00     45.73 o 
 -24   4  11     2765.07     3530.57    333.85 o 
 -22   4  11      117.31        0.00     82.32 o 
 -20   4  11     6203.59     5975.41     61.19 o 
 -18   4  11      210.11      143.86    202.09 o 
 -16   4  11      230.87      255.44    216.29 o 
 -14   4  11      485.62      475.46     49.99 o 
 -12   4  11     1581.10     1395.15    198.27 o 
 -10   4  11     5112.85     5430.95    181.47 o 
  -8   4  11     1131.43      880.03     79.12 o 
  -6   4  11      725.73      888.92     67.08 o 
  -4   4  11     6617.12     6624.37     73.28 o 
  -2   4  11     2044.55     2192.73     89.14 o 
   0   4  11     1889.16     1919.19    103.43 o 
   2   4  11      339.61      429.06     42.03 o 
   4   4  11     4086.30     4241.68    131.36 o 
   6   4  11     4622.09     4074.84     23.90 o 
   8   4  11      722.89      849.21     90.02 o 
  10   4  11       82.26      130.23     46.84 o 
  12   4  11      394.66      416.14     42.05 o 
  14   4  11       30.59        5.62    195.43 o 
  16   4  11      646.31      607.21     57.17 o 
  18   4  11       46.30       80.36    169.85 o 
  20   4  11        1.22        0.00    220.22 o 
  22   4  11       25.38        0.00      9.11 o 
  24   4  11       10.26        0.00     92.57 o 
 -33   5  11     1395.12     1733.27    365.86 o 
 -31   5  11      786.62      727.15    219.52 o 
 -29   5  11       20.69      114.33    310.98 o 
 -27   5  11      101.38      192.08    347.57 o 
 -25   5  11      274.45      242.38     41.16 o 
 -23   5  11      145.14      315.56    164.64 o 
 -21   5  11     2439.02     2538.17    141.77 o 
 -19   5  11      285.59      288.12    100.61 o 
 -17   5  11     2301.90     2277.49    118.91 o 
 -15   5  11     1012.07      927.21     76.13 o 
 -13   5  11      702.72      642.93     76.85 o 
 -11   5  11     5809.80     5540.81    191.35 o 
  -9   5  11     6575.03     5946.47    255.11 o 
  -7   5  11     1899.18     2119.81    149.81 o 
  -5   5  11      127.93      316.54    132.94 o 
  -3   5  11      930.30     1135.17    109.95 o 
  -1   5  11     1809.47     2172.63    113.06 o 
   1   5  11     3065.57     2993.53    136.23 o 
   3   5  11     6987.10     6857.80    261.35 o 
   5   5  11     2179.50     2658.64    136.19 o 
   7   5  11      273.45      225.66     75.25 o 
   9   5  11      156.95      243.12     89.15 o 
  11   5  11     1326.83     1409.10    253.42 o 
  13   5  11        3.61        0.00    135.73 o 
  15   5  11        8.47       26.93    271.41 o 
  17   5  11      446.79      565.63    177.31 o 
  19   5  11      189.74      118.62     40.11 o 
  21   5  11       25.88        0.00     22.77 o 
  23   5  11        4.56        0.00    248.12 o 
 -30   6  11      192.46      329.28    288.12 o 
 -28   6  11       51.07       64.03    196.65 o 
 -26   6  11      754.69      663.12    306.41 o 
 -24   6  11      353.74      306.41     13.72 o 
 -22   6  11      978.09     1568.63    429.89 o 
 -20   6  11       51.66       22.87    201.22 o 
 -18   6  11      344.20      493.91    224.09 o 
 -16   6  11     1029.76     1824.74    292.69 o 
 -14   6  11      451.48      498.49    155.49 o 
 -12   6  11      321.82      365.00    107.01 o 
 -10   6  11      226.22      204.53     80.07 o 
  -8   6  11     1299.57     1302.01     69.05 o 
  -6   6  11     8764.27     8745.53     94.95 o 
  -4   6  11       11.91       22.15     41.79 o 
  -2   6  11     3547.35     3421.05    320.08 o 
   0   6  11     5139.31     5129.21    149.10 o 
   2   6  11     1153.40     1174.64    119.68 o 
   4   6  11       75.13      127.51     55.67 o 
   6   6  11      219.43      183.40     71.70 o 
   8   6  11     3393.82     3221.40    146.35 o 
  10   6  11        4.88        0.00     72.09 o 
  12   6  11       89.90      239.72    108.16 o 
  14   6  11     1028.36      981.97    150.20 o 
  16   6  11        5.68        0.00     55.97 o 
  18   6  11      314.48      216.08     54.88 o 
  20   6  11      193.95      150.64    220.22 o 
 -29   7  11      388.10      512.21    237.81 o 
 -27   7  11      165.55      457.33    397.87 o 
 -25   7  11     1600.87     2254.62    333.85 o 
 -23   7  11      160.96      173.78     64.03 o 
 -21   7  11     1248.56     1527.47    169.21 o 
 -19   7  11       65.07        4.57    100.61 o 
 -17   7  11      926.12     1586.93    292.69 o 
 -15   7  11       11.60        0.00     45.73 o 
 -13   7  11     2464.58     2717.38    194.23 o 
 -11   7  11        0.56        0.00     34.80 o 
  -9   7  11      405.85      497.24    123.93 o 
  -7   7  11      343.13      282.86     71.31 o 
  -5   7  11     3671.07     3642.33    174.15 o 
  -3   7  11      161.67      143.23     69.95 o 
  -1   7  11      703.46      892.42    160.04 o 
   1   7  11     1826.47     2320.77    141.79 o 
   3   7  11        0.17        0.00     22.52 o 
   5   7  11      697.71      695.84     87.53 o 
   7   7  11       22.02        0.00    107.31 o 
   9   7  11      888.45      850.83    200.84 o 
  11   7  11       36.04        0.00    188.51 o 
  13   7  11       93.40      103.33    135.64 o 
  15   7  11      107.87      152.55    144.06 o 
  17   7  11      311.39      282.05    152.22 o 
  19   7  11       69.13       14.73    264.72 o 
 -26   8  11     1177.18     1664.67    260.68 o 
 -24   8  11      213.06      338.42    283.54 o 
 -22   8  11      472.75      718.00    361.29 o 
 -20   8  11      633.31      640.26    402.45 o 
 -18   8  11     1342.99     2007.67    397.87 o 
 -16   8  11     1395.45     1477.17    246.96 o 
 -14   8  11     2427.95     2368.96     68.60 o 
 -12   8  11       14.54        0.00     89.99 o 
 -10   8  11       82.26      118.91    200.43 o 
  -8   8  11     2435.93     2215.61    240.95 o 
  -6   8  11       91.78      184.18     58.99 o 
  -4   8  11        0.02        0.00     45.13 o 
  -2   8  11       97.72      133.00     62.43 o 
   0   8  11      102.58       68.66     99.10 o 
   2   8  11      103.12      109.76    226.37 o 
   4   8  11      600.03      603.76     91.47 o 
   6   8  11     2134.83     2132.79    107.37 o 
   8   8  11       10.33        0.00    132.42 o 
  10   8  11      482.71      604.90    176.29 o 
  12   8  11        4.34        0.00     45.46 o 
  14   8  11      140.11      118.91    123.48 o 
  16   8  11        6.09        1.23    162.27 o 
 -21   9  11       35.92        0.00      9.15 o 
 -19   9  11       28.92        9.15    196.65 o 
 -17   9  11        3.74        0.00     86.89 o 
 -15   9  11      642.91      512.21    201.22 o 
 -13   9  11      945.08      928.37    384.16 o 
 -11   9  11      834.08     1097.59    301.84 o 
  -9   9  11        4.85        0.00    297.26 o 
  -7   9  11      662.16      543.26     98.33 o 
  -5   9  11       90.52       36.62    216.19 o 
  -3   9  11       54.57        0.00    229.85 o 
  -1   9  11       75.78        9.52    121.19 o 
   1   9  11      201.12      214.86     72.13 o 
   3   9  11       13.23        0.00     33.84 o 
   5   9  11      239.89      348.36    109.00 o 
   7   9  11      352.48      413.79    127.46 o 
   9   9  11      165.50      119.26     36.43 o 
  11   9  11       12.98       78.69     63.30 o 
 -14  10  11       23.86       50.31    393.30 o 
 -12  10  11        9.73        0.00    237.81 o 
 -10  10  11       27.19        0.00     41.16 o 
  -8  10  11      516.40      434.46    228.66 o 
  -6  10  11       57.16       36.59    100.61 o 
  -4  10  11      404.83      352.14     41.16 o 
  -2  10  11      327.79      302.17    162.03 o 
   0  10  11       62.84        0.00    183.40 o 
   2  10  11       10.47        0.00     41.16 o 
   4  10  11      637.03      633.99    176.82 o 
 -36   0  12        3.42        0.00     13.72 o 
 -34   0  12        0.59        0.00     96.04 o 
 -32   0  12      870.21      782.86     64.03 o 
 -30   0  12     1615.19     1400.02    290.40 o 
 -28   0  12    11939.98    12975.98    266.98 o 
 -26   0  12      532.84      540.88    110.01 o 
 -24   0  12      935.56     1047.87    132.62 o 
 -22   0  12      440.69      504.10    160.06 o 
 -20   0  12     3885.47     4245.98    278.97 o 
 -18   0  12    44559.04    41946.18    407.02 o 
 -16   0  12      395.06      318.36    207.54 o 
 -14   0  12    79672.21    71422.67     81.13 o 
 -12   0  12     2703.01     2841.68    235.13 o 
 -10   0  12    45883.00    41266.43    262.96 o 
  -8   0  12      131.72      213.02     93.18 o 
  -6   0  12        1.33      101.27     91.47 o 
  -4   0  12    14438.97    13737.84    567.09 o 
  -2   0  12     6654.06     6902.07    208.08 o 
   0   0  12     5322.96     5135.01    189.79 o 
   2   0  12     2756.55     2256.59    105.19 o 
   4   0  12    25195.48    24103.82    363.58 o 
   6   0  12     4379.14     4376.38    238.18 o 
   8   0  12    30603.63    28422.91    448.18 o 
  10   0  12     2724.77     3213.00    368.15 o 
  12   0  12     1812.56     1901.76    145.49 o 
  14   0  12      572.65      621.97     18.29 o 
  16   0  12     8045.12     7870.61     77.75 o 
  18   0  12      842.90     1028.99    141.77 o 
  20   0  12        3.59        0.00    182.93 o 
  22   0  12     4547.12     4408.64     54.88 o 
  24   0  12      214.40      105.19    333.85 o 
  26   0  12       15.57        0.00      9.15 o 
 -37   1  12      269.09      512.21    457.33 o 
 -35   1  12        0.73        0.00     90.52 o 
 -33   1  12       47.01        0.00     31.77 o 
 -31   1  12      250.70      290.15     53.54 o 
 -29   1  12     1625.31     1825.57    229.47 o 
 -27   1  12       66.82       39.24     73.53 o 
 -25   1  12       16.70        0.00     59.26 o 
 -23   1  12    15786.51    14149.88    989.43 o 
 -21   1  12      160.93      106.20     83.90 o 
 -19   1  12     3900.73     4701.82    131.93 o 
 -17   1  12     2945.18     3547.87    161.72 o 
 -15   1  12       17.38      222.99    166.23 o 
 -13   1  12    11766.34    11480.58    159.27 o 
 -11   1  12      403.16      656.89    145.00 o 
  -9   1  12    31668.57    29131.52    133.32 o 
  -7   1  12     2453.73     2639.68     99.41 o 
  -5   1  12      832.62     1586.59    144.59 o 
  -3   1  12      480.56      488.67     98.55 o 
  -1   1  12     4604.58     4650.11    142.84 o 
   1   1  12     5683.24     5640.00    203.97 o 
   3   1  12     2343.12     3365.66    206.16 o 
   5   1  12      514.28      788.39     99.17 o 
   7   1  12      533.40      613.70     34.62 o 
   9   1  12       40.83       55.26     93.38 o 
  11   1  12      766.49      746.65    107.85 o 
  13   1  12      837.20     1186.54     40.47 o 
  15   1  12     2987.44     2781.01    253.82 o 
  17   1  12     5625.67     5167.58    157.78 o 
  19   1  12      551.49      466.67     20.58 o 
  21   1  12      291.46      471.60    171.04 o 
  23   1  12       29.69       59.02    221.81 o 
  25   1  12      860.30      725.83     80.16 o 
 -36   2  12      106.24      123.48    137.20 o 
 -34   2  12       62.85       77.75    393.30 o 
 -32   2  12        1.95        0.00     72.02 o 
 -30   2  12      810.01      794.49     91.43 o 
 -28   2  12     3228.28     3526.02    140.59 o 
 -26   2  12     2814.40     2604.23    293.08 o 
 -24   2  12     1514.18     1507.93     98.06 o 
 -22   2  12     3307.41     4098.04    203.19 o 
 -20   2  12      124.23      145.17    116.89 o 
 -18   2  12      941.75     1206.57     83.40 o 
 -16   2  12      815.73      773.86     49.51 o 
 -14   2  12    20139.33    18286.66    131.24 o 
 -12   2  12     9488.83     8522.95     49.98 o 
 -10   2  12     1151.59     1061.16     66.79 o 
  -8   2  12     9798.73     9328.79    347.21 o 
  -6   2  12     3639.89     4132.81    185.50 o 
  -4   2  12     9989.48     9789.37    150.16 o 
  -2   2  12     1835.55     1691.49    234.51 o 
   0   2  12     6966.00     5988.69     64.69 o 
   2   2  12      729.50      634.51     43.96 o 
   4   2  12     4853.85     5047.36    211.01 o 
   6   2  12      783.43      832.04     89.86 o 
   8   2  12       73.10      146.24    166.10 o 
  10   2  12     1237.72     1218.32     94.52 o 
  12   2  12     2444.16     2786.96    136.10 o 
  14   2  12    12092.13    12179.45    200.42 o 
  16   2  12        0.39        0.00     44.77 o 
  18   2  12     4294.12     4065.64    320.13 o 
  20   2  12      616.62      699.02    271.07 o 
  22   2  12        0.17        0.00    130.02 o 
  24   2  12      589.93      480.82     62.75 o 
  26   2  12      295.02      346.92    116.84 o 
 -35   3  12       39.04       64.03    411.59 o 
 -33   3  12      216.94      306.41    370.44 o 
 -31   3  12      294.74      283.54     41.16 o 
 -29   3  12       13.08        0.00    123.44 o 
 -27   3  12     1418.41     1888.24    140.25 o 
 -25   3  12      271.60      192.08    128.05 o 
 -23   3  12    16067.13    17086.79    326.99 o 
 -21   3  12     1147.36     1157.88    189.79 o 
 -19   3  12       59.91       52.55     97.33 o 
 -17   3  12       29.44      134.85    157.07 o 
 -15   3  12     5735.18     5464.89    163.89 o 
 -13   3  12      607.54      606.37    126.97 o 
 -11   3  12     1897.15     2053.49    145.86 o 
  -9   3  12      792.72      879.00     91.43 o 
  -7   3  12     6711.52     6394.57    138.29 o 
  -5   3  12     1652.15     1595.20     75.54 o 
  -3   3  12      102.10       35.43     61.62 o 
  -1   3  12     2032.59     1836.37    196.71 o 
   1   3  12       88.93      200.72     61.06 o 
   3   3  12      497.60      490.05     79.67 o 
   5   3  12     2970.14     3050.49     77.20 o 
   7   3  12     2293.65     2857.79    130.26 o 
   9   3  12      126.99       72.68     37.52 o 
  11   3  12       24.56        0.00    167.39 o 
  13   3  12     1198.74     1856.75    425.31 o 
  15   3  12      675.09      708.00     88.92 o 
  17   3  12      263.55      293.46     96.33 o 
  19   3  12      963.88     1902.38    265.11 o 
  21   3  12     1163.07     1249.68     96.04 o 
  23   3  12        0.21        0.00     58.60 o 
  25   3  12       20.56        0.00    201.22 o 
 -34   4  12      215.70      123.48     77.75 o 
 -32   4  12      493.00      484.77    224.09 o 
 -30   4  12     1948.20     1980.23    155.49 o 
 -28   4  12       21.51       22.87    233.24 o 
 -26   4  12      178.01      329.28    425.31 o 
 -24   4  12      805.14     1719.55    315.56 o 
 -22   4  12     3141.75     3498.56    196.65 o 
 -20   4  12      562.02      559.29    166.17 o 
 -18   4  12     8982.06     7986.88    969.53 o 
 -16   4  12      290.42      253.75     54.88 o 
 -14   4  12        0.41        0.00     22.11 o 
 -12   4  12       61.66      118.60    138.06 o 
 -10   4  12       75.28      150.48     53.59 o 
  -8   4  12     3008.83     3508.86    135.08 o 
  -6   4  12      550.84      481.19     49.22 o 
  -4   4  12     2073.66     2730.85    159.17 o 
  -2   4  12     3369.50     3740.35    259.92 o 
   0   4  12     2398.51     2456.11    337.33 o 
   2   4  12      422.68      593.40    129.49 o 
   4   4  12      342.39      377.19     33.04 o 
   6   4  12     8693.84     8468.42    299.97 o 
   8   4  12      181.23      297.27    160.66 o 
  10   4  12     1054.10     1368.37    122.76 o 
  12   4  12      178.85      314.76    294.15 o 
  14   4  12     6203.15     5568.11    140.95 o 
  16   4  12        2.51        0.00     43.45 o 
  18   4  12      975.70     1205.02     87.83 o 
  20   4  12      614.13      641.17    129.32 o 
  22   4  12      165.72      253.29     75.46 o 
  24   4  12       44.02      111.65    113.68 o 
 -33   5  12        0.22       36.59    429.89 o 
 -31   5  12       88.44      260.68    397.87 o 
 -29   5  12      561.89      617.39    448.18 o 
 -27   5  12      389.51      333.85     41.16 o 
 -25   5  12       58.56       91.47     96.04 o 
 -23   5  12       74.42       68.60    448.18 o 
 -21   5  12     5613.15     5263.84    425.31 o 
 -19   5  12        0.01       45.73    224.09 o 
 -17   5  12     1348.70     1596.07    160.06 o 
 -15   5  12        0.27        0.00    142.40 o 
 -13   5  12      160.97      368.12    248.94 o 
 -11   5  12       80.66      296.40    106.89 o 
  -9   5  12       23.60        0.00     83.51 o 
  -7   5  12      150.96       12.10     57.88 o 
  -5   5  12     1272.78     1212.33    262.60 o 
  -3   5  12     1332.75     1290.67     26.89 o 
  -1   5  12     1651.02     1801.27    114.20 o 
   1   5  12      999.99     1014.39    125.67 o 
   3   5  12      391.61      594.47    167.81 o 
   5   5  12     3822.41     3683.27     76.72 o 
   7   5  12      201.87      417.91    187.01 o 
   9   5  12      961.49     1067.57    164.01 o 
  11   5  12      563.25      535.01     67.12 o 
  13   5  12      958.33     1603.95    166.92 o 
  15   5  12      934.91     1333.30    101.10 o 
  17   5  12      120.57       90.59    124.86 o 
  19   5  12      113.27      138.35    119.21 o 
  21   5  12      256.86      197.56     45.73 o 
 -30   6  12      600.72      791.18    416.17 o 
 -28   6  12        0.03        0.00     50.31 o 
 -26   6  12       11.16        0.00    114.33 o 
 -24   6  12        2.94       13.72    320.13 o 
 -22   6  12      693.09      649.41    292.69 o 
 -20   6  12     1510.90     2163.16    297.26 o 
 -18   6  12      362.75      292.69     64.03 o 
 -16   6  12        6.35       22.87    269.82 o 
 -14   6  12      312.24      343.00    100.61 o 
 -12   6  12     3210.62     3592.48    183.47 o 
 -10   6  12       23.57        0.54    178.56 o 
  -8   6  12      168.48      260.85    150.07 o 
  -6   6  12       57.59       70.75     85.73 o 
  -4   6  12       13.11        0.00     21.66 o 
  -2   6  12     2179.55     2109.70     65.07 o 
   0   6  12     4720.72     4633.87    143.35 o 
   2   6  12      563.65      544.52    153.01 o 
   4   6  12     1165.55     1285.53    117.31 o 
   6   6  12       19.40        0.00    187.60 o 
   8   6  12      349.56      326.01     64.03 o 
  10   6  12        4.94        0.00     34.30 o 
  12   6  12       78.12      291.75    197.37 o 
  14   6  12      757.10     1370.71    461.90 o 
  16   6  12       28.54       51.78    254.93 o 
  18   6  12       25.81        0.00     11.43 o 
  20   6  12      520.39      740.77    214.88 o 
 -29   7  12       31.68        0.00    201.22 o 
 -27   7  12       68.07       41.16    246.96 o 
 -25   7  12      138.68      315.56    274.40 o 
 -23   7  12     1039.39      850.63     41.16 o 
 -21   7  12      249.49      292.69    320.13 o 
 -19   7  12      193.05      187.50    210.37 o 
 -17   7  12      170.73      297.26    237.81 o 
 -15   7  12     1147.05     1047.28     59.45 o 
 -13   7  12     7228.69     6393.59     98.95 o 
 -11   7  12      359.58      310.40     75.59 o 
  -9   7  12     6731.14     6024.52    452.37 o 
  -7   7  12     1043.61     1200.96     74.38 o 
  -5   7  12     1410.01     1693.77    210.88 o 
  -3   7  12     1271.39     1265.12    272.03 o 
  -1   7  12      122.08      406.25    198.24 o 
   1   7  12       15.68        0.00     15.42 o 
   3   7  12     2035.89     2303.87    137.86 o 
   5   7  12     3310.50     3792.81    172.51 o 
   7   7  12      105.03      233.83    142.12 o 
   9   7  12       54.33       29.27     84.30 o 
  11   7  12      221.42      466.47    397.87 o 
  13   7  12      365.27      274.74     38.87 o 
  15   7  12      161.33      291.35    171.27 o 
  17   7  12        6.89        0.00    173.57 o 
 -24   8  12      264.96      269.82    260.68 o 
 -22   8  12        3.10        0.00    109.76 o 
 -20   8  12       70.76      274.40    347.57 o 
 -18   8  12      173.00      265.25    224.09 o 
 -16   8  12      980.18     1093.01    246.96 o 
 -14   8  12     2593.76     3375.08    361.29 o 
 -12   8  12      352.77      292.69    356.72 o 
 -10   8  12     2905.17     3310.15    128.14 o 
  -8   8  12       24.75       21.07     49.74 o 
  -6   8  12     1051.57      994.77    120.17 o 
  -4   8  12       34.66        9.68     27.85 o 
  -2   8  12      428.45      385.38     93.49 o 
   0   8  12      993.38     1065.67    109.56 o 
   2   8  12      372.79      371.95     98.33 o 
   4   8  12       60.78        3.32     86.89 o 
   6   8  12        6.77        0.00    259.10 o 
   8   8  12       72.30        0.00    158.10 o 
  10   8  12      191.20      307.66    211.13 o 
  12   8  12      190.34      163.35     67.07 o 
  14   8  12       47.43      111.00    195.25 o 
 -21   9  12       16.67        0.00    182.93 o 
 -19   9  12       41.75        0.00    233.24 o 
 -17   9  12     1764.39     2753.11    343.00 o 
 -15   9  12      600.24      663.12    256.10 o 
 -13   9  12       74.39      265.25    224.09 o 
 -11   9  12      363.68      343.00    105.19 o 
  -9   9  12       14.34        0.00     50.31 o 
  -7   9  12        3.25        0.00     34.30 o 
  -5   9  12     1072.39     1552.58    180.64 o 
  -3   9  12       50.94        3.76    191.20 o 
  -1   9  12      161.44      129.80     91.47 o 
   1   9  12        8.87        0.00    162.38 o 
   3   9  12      343.22      442.89     89.38 o 
   5   9  12      294.39      484.57    223.05 o 
   7   9  12      775.26      628.76    101.83 o 
   9   9  12        9.65        0.00    155.97 o 
 -12  10  12       11.02        0.00    224.09 o 
 -10  10  12      529.19      553.37    128.05 o 
  -8  10  12       32.10        0.00     59.45 o 
  -6  10  12       91.98      256.10    182.93 o 
  -4  10  12       30.07        0.00    100.61 o 
  -2  10  12       33.82        0.00     57.39 o 
   0  10  12       88.47       40.27    102.34 o 
   2  10  12        5.18        0.00    178.45 o 
 -37   1  13     1602.82     1980.23    150.92 o 
 -35   1  13      128.17      204.16     87.37 o 
 -33   1  13        5.07        0.00     45.23 o 
 -31   1  13      706.99      501.41    136.78 o 
 -29   1  13      117.18      134.42     82.42 o 
 -27   1  13    13589.26    11975.19    201.97 o 
 -25   1  13       98.47      188.19    105.04 o 
 -23   1  13       16.18        0.00    122.00 o 
 -21   1  13      130.36       75.25     22.19 o 
 -19   1  13     2573.45     2475.19    136.34 o 
 -17   1  13      210.17      287.06     61.03 o 
 -15   1  13      377.28      648.33    109.89 o 
 -13   1  13    14056.86    13441.25     81.40 o 
 -11   1  13     2043.80     2189.25    127.47 o 
  -9   1  13     1345.02     1231.96     47.68 o 
  -7   1  13      956.58      815.09     62.08 o 
  -5   1  13      712.70      925.71    181.46 o 
  -3   1  13     9933.20    11629.49    305.72 o 
  -1   1  13     6266.37     5644.46    155.69 o 
   1   1  13      767.33      702.72     46.58 o 
   3   1  13      276.63      318.27     30.32 o 
   5   1  13     9845.67    11286.89    392.74 o 
   7   1  13       28.87        0.00     77.41 o 
   9   1  13      913.55      774.83    104.88 o 
  11   1  13       17.95        5.97     85.44 o 
  13   1  13     5689.45     5147.96    343.00 o 
  15   1  13       58.81        8.23    205.48 o 
  17   1  13      637.08     1149.36    235.52 o 
  19   1  13        1.04        0.00     36.39 o 
  21   1  13       53.67       65.61     27.39 o 
  23   1  13       15.26       86.89     86.89 o 
  25   1  13       40.38        0.00     77.75 o 
 -36   2  13     1211.30     1458.87    210.37 o 
 -34   2  13      213.26      297.26    269.82 o 
 -32   2  13      198.35      280.60     73.76 o 
 -30   2  13      628.20      750.76    120.62 o 
 -28   2  13     1259.60     1310.54    184.17 o 
 -26   2  13     1835.88     2117.70    159.67 o 
 -24   2  13     1389.60     1480.41    162.13 o 
 -22   2  13    13139.78    12899.36    612.44 o 
 -20   2  13     3504.03     3514.08    107.52 o 
 -18   2  13     6637.61     6782.84    123.24 o 
 -16   2  13     1273.36     1058.04     56.83 o 
 -14   2  13      130.09      122.45    139.98 o 
 -12   2  13     2309.83     2037.68    215.11 o 
 -10   2  13    14515.69    14651.31    207.93 o 
  -8   2  13      698.86      852.73    140.75 o 
  -6   2  13      813.01      937.93     75.25 o 
  -4   2  13     3468.47     3853.58    145.22 o 
  -2   2  13     1304.96     1610.63     90.65 o 
   0   2  13     3395.16     3910.46    136.34 o 
   2   2  13     1475.12     2381.89    148.35 o 
   4   2  13      247.06      255.33    183.68 o 
   6   2  13      310.68      586.39    175.81 o 
   8   2  13       53.95       62.10    155.74 o 
  10   2  13      395.57      541.66     72.10 o 
  12   2  13     1008.77     1036.29    215.27 o 
  14   2  13     1072.88     1172.28    204.11 o 
  16   2  13      166.91       90.79    273.96 o 
  18   2  13       25.71        0.00     50.31 o 
  20   2  13      938.11     1159.54    201.88 o 
  22   2  13      599.85      597.31     74.71 o 
  24   2  13      390.07      426.28    218.67 o 
 -35   3  13      148.94      196.65     96.04 o 
 -33   3  13      422.75      439.03    324.70 o 
 -31   3  13     1755.45     2003.09    146.34 o 
 -29   3  13     1245.71     1726.64    110.86 o 
 -27   3  13      792.26      951.20     98.24 o 
 -25   3  13      393.27      329.28    100.61 o 
 -23   3  13      254.55      310.98    142.69 o 
 -21   3  13      151.04       69.23    107.47 o 
 -19   3  13     3474.29     3309.99    361.29 o 
 -17   3  13      249.01      220.96    234.25 o 
 -15   3  13     5579.01     6010.94    152.71 o 
 -13   3  13     1825.04     1871.36    101.40 o 
 -11   3  13        3.84        0.00     50.46 o 
  -9   3  13     7252.71     6742.83    148.00 o 
  -7   3  13    23644.94    23266.78    516.13 o 
  -5   3  13      537.68      657.77    150.12 o 
  -3   3  13      121.30        8.45     44.92 o 
  -1   3  13     2681.48     2630.44     96.37 o 
   1   3  13      335.68      297.06     55.39 o 
   3   3  13     1846.45     1610.26    240.14 o 
   5   3  13     2904.67     2622.47    176.99 o 
   7   3  13     2264.48     2836.48    185.18 o 
   9   3  13     1257.19     1113.15    138.21 o 
  11   3  13      385.75      493.96    156.99 o 
  13   3  13      355.22      261.59     31.91 o 
  15   3  13      767.03     1283.90    182.97 o 
  17   3  13        3.35        0.00     70.16 o 
  19   3  13       35.19        0.00     93.04 o 
  21   3  13      769.83      694.17     38.87 o 
  23   3  13      401.27      447.33    154.82 o 
 -34   4  13     1239.56     1189.05     54.88 o 
 -32   4  13        2.21        0.00     77.75 o 
 -30   4  13        0.12      256.10    411.59 o 
 -28   4  13     3158.10     3036.65    306.41 o 
 -26   4  13        5.78        0.00    219.52 o 
 -24   4  13     1502.19     2300.36    407.02 o 
 -22   4  13     1622.52     2103.71    306.41 o 
 -20   4  13     2747.24     2693.66    141.77 o 
 -18   4  13     3489.09     3073.38    139.48 o 
 -16   4  13      500.36      371.14     64.03 o 
 -14   4  13        1.42        0.00     45.41 o 
 -12   4  13     1214.90     1115.33     77.09 o 
 -10   4  13     3631.59     4090.47    126.36 o 
  -8   4  13     1320.11     1432.12    200.33 o 
  -6   4  13      530.46      420.34     83.29 o 
  -4   4  13     4029.55     3946.41     85.25 o 
  -2   4  13     3624.51     3514.97    217.05 o 
   0   4  13        2.86        0.00     19.91 o 
   2   4  13     5179.30     5475.50    132.97 o 
   4   4  13       15.50      104.52    119.05 o 
   6   4  13     2220.34     2392.80    126.89 o 
   8   4  13      498.48      499.68    125.06 o 
  10   4  13      150.32      292.32    109.38 o 
  12   4  13      504.62      542.60    130.61 o 
  14   4  13      487.28      458.87    117.57 o 
  16   4  13      975.38     1490.90    135.82 o 
  18   4  13        0.39        0.00    182.21 o 
  20   4  13      239.07      329.85     86.62 o 
  22   4  13      151.84       82.36      9.15 o 
 -31   5  13      122.78       22.87    297.26 o 
 -29   5  13      119.28       68.60    123.48 o 
 -27   5  13      466.82      429.89     27.44 o 
 -25   5  13     2175.39     2629.63    278.97 o 
 -23   5  13     3301.82     3558.01     86.89 o 
 -21   5  13      426.06      297.26    411.59 o 
 -19   5  13      270.28      425.31    251.53 o 
 -17   5  13      237.84      288.12    164.64 o 
 -15   5  13      634.24      713.43    141.77 o 
 -13   5  13     1014.37      901.99    301.36 o 
 -11   5  13     1288.71     1174.87     64.89 o 
  -9   5  13     2333.22     2009.96    115.29 o 
  -7   5  13        4.35        0.00     25.44 o 
  -5   5  13      518.18      597.51     74.39 o 
  -3   5  13     1551.10     1497.02     97.59 o 
  -1   5  13    13515.04    12422.98    652.93 o 
   1   5  13     3960.40     3781.55    224.59 o 
   3   5  13       95.50      239.62    118.19 o 
   5   5  13       45.11        0.00     31.82 o 
   7   5  13     1200.09     1256.59    152.66 o 
   9   5  13        0.06        0.00    185.50 o 
  11   5  13       30.98        0.00    141.69 o 
  13   5  13      956.69     1039.79    589.95 o 
  15   5  13     2106.58     2349.19    107.07 o 
  17   5  13       64.27        0.00    247.11 o 
  19   5  13       35.19        8.54    220.02 o 
  21   5  13        1.43        0.00    126.24 o 
 -30   6  13      881.42      928.37    164.64 o 
 -28   6  13      145.62      297.26    448.18 o 
 -26   6  13      337.60      416.17    310.98 o 
 -24   6  13      136.14      160.06    393.30 o 
 -22   6  13       10.77        0.00    201.22 o 
 -20   6  13      605.44      772.88    425.31 o 
 -18   6  13     1495.62     1948.22    201.22 o 
 -16   6  13     1163.60     1513.75    192.08 o 
 -14   6  13      773.89      814.04     36.59 o 
 -12   6  13     1994.96     2335.23     90.64 o 
 -10   6  13      895.36     1369.37    209.58 o 
  -8   6  13        1.14       52.87     73.68 o 
  -6   6  13     2968.06     2786.77    127.88 o 
  -4   6  13      240.68      380.56    151.57 o 
  -2   6  13     2584.54     2806.66    127.35 o 
   0   6  13     2206.64     2693.67    163.43 o 
   2   6  13     1032.75     1143.08    239.36 o 
   4   6  13     4147.28     4345.39    157.20 o 
   6   6  13      113.32      116.68     76.60 o 
   8   6  13      437.90      415.01    274.66 o 
  10   6  13     1371.78     2119.42    180.73 o 
  12   6  13      824.86     1154.62    127.70 o 
  14   6  13       19.07       13.22    230.53 o 
  16   6  13      100.69       94.21     45.73 o 
  18   6  13      156.89      150.15    106.42 o 
 -27   7  13       65.89       27.44    379.58 o 
 -25   7  13        7.11        0.00    283.54 o 
 -23   7  13     1439.70     1623.51     50.31 o 
 -21   7  13      150.93      425.31    443.61 o 
 -19   7  13     1189.65     1751.56    297.26 o 
 -17   7  13     1200.97     1445.16    205.80 o 
 -15   7  13       41.68        4.57    173.78 o 
 -13   7  13      203.15      182.94     62.04 o 
 -11   7  13      480.55      498.65    156.95 o 
  -9   7  13       21.26      160.78    183.25 o 
  -7   7  13     5099.96     5243.85    187.96 o 
  -5   7  13      129.85       44.45     35.87 o 
  -3   7  13       69.97       53.90     73.89 o 
  -1   7  13       20.85        5.83    142.98 o 
   1   7  13      204.03      385.37    173.81 o 
   3   7  13        1.90        0.00     48.02 o 
   5   7  13     1930.46     1814.32     42.68 o 
   7   7  13     1313.42     1267.10     38.87 o 
   9   7  13      811.55      646.89     95.03 o 
  11   7  13        2.58        0.00     25.15 o 
  13   7  13        8.74        0.00     26.87 o 
  15   7  13      121.49       87.98    131.30 o 
  17   7  13        0.06        0.00    142.88 o 
 -24   8  13      933.27      987.83    329.28 o 
 -22   8  13      435.94      471.05    137.20 o 
 -20   8  13      119.46      329.28    297.26 o 
 -18   8  13       76.71       82.32    379.58 o 
 -16   8  13       73.78       13.72     64.03 o 
 -14   8  13       34.22      164.64    114.33 o 
 -12   8  13     1386.94     1362.84     32.01 o 
 -10   8  13     1112.08     1490.46    122.76 o 
  -8   8  13       18.41        0.00    290.18 o 
  -6   8  13     1594.85     2066.64    216.80 o 
  -4   8  13       15.96        0.00    104.98 o 
  -2   8  13      451.06      277.17    175.63 o 
   0   8  13      642.11      518.77     56.66 o 
   2   8  13     2675.88     2531.68    407.02 o 
   4   8  13        0.93        0.00    152.21 o 
   6   8  13      377.81      523.60    206.89 o 
   8   8  13      263.51      178.70     80.03 o 
  10   8  13      127.82      124.29     84.61 o 
  12   8  13      263.20      275.30     74.16 o 
 -19   9  13       90.83      228.66    429.89 o 
 -17   9  13      346.56      375.01    160.06 o 
 -15   9  13       78.09       96.04    256.10 o 
 -13   9  13        1.09       18.29    306.41 o 
 -11   9  13      317.59      448.18    173.78 o 
  -9   9  13      114.25       54.88    109.76 o 
  -7   9  13      147.25      160.06    100.61 o 
  -5   9  13        6.68        0.00    148.17 o 
  -3   9  13        0.60        0.00     20.58 o 
  -1   9  13      775.95      687.19     45.73 o 
   1   9  13       97.92      299.50    214.88 o 
   3   9  13        1.44        0.00    140.44 o 
   5   9  13      118.55       69.01     56.91 o 
   7   9  13       56.39       34.63     42.24 o 
 -10  10  13      117.18       68.60    109.76 o 
  -8  10  13       86.13        0.00    137.20 o 
  -6  10  13        3.22        0.00    201.22 o 
  -4  10  13      305.53      375.01    187.50 o 
  -2  10  13       28.99        0.00    150.92 o 
 -36   0  14     1133.34     1879.62    352.14 o 
 -34   0  14      230.38      297.26    150.92 o 
 -32   0  14       29.97       22.87    397.87 o 
 -30   0  14      618.05      728.76    137.05 o 
 -28   0  14       97.95       87.55    186.59 o 
 -26   0  14    12130.04    12539.16    468.76 o 
 -24   0  14      412.11      341.24     53.81 o 
 -22   0  14    18597.97    18365.57    238.53 o 
 -20   0  14      936.28     1039.35    160.06 o 
 -18   0  14      496.34      669.88    184.47 o 
 -16   0  14      997.28      868.68     78.24 o 
 -14   0  14      931.11     1417.70    230.95 o 
 -12   0  14     5724.65     5538.11    233.24 o 
 -10   0  14     5214.78     4937.83    247.24 o 
  -8   0  14    15938.25    15807.11    923.80 o 
  -6   0  14     3264.01     3486.17    267.54 o 
  -4   0  14      444.16      450.42    145.41 o 
  -2   0  14      690.74      578.90     41.16 o 
   0   0  14      218.82      483.60    150.34 o 
   2   0  14     6002.08     5835.86    118.91 o 
   4   0  14    11095.99    10656.82    230.95 o 
   6   0  14     2986.49     2823.91    162.35 o 
   8   0  14     5442.29     4835.09     84.61 o 
  10   0  14     3466.93     3507.70    137.20 o 
  12   0  14      558.93      503.06    105.19 o 
  14   0  14       69.71      301.84    420.74 o 
  16   0  14    44677.00    39686.89    141.77 o 
  18   0  14     3808.87     4010.76    100.61 o 
  20   0  14     3944.00     3878.14    114.33 o 
  22   0  14     3570.93     3530.57    118.91 o 
  24   0  14      346.88      356.72    114.33 o 
 -37   1  14      306.04      397.87    260.68 o 
 -35   1  14      795.13     1322.36    214.94 o 
 -33   1  14      211.31      194.99     71.56 o 
 -31   1  14      417.22      336.05    104.14 o 
 -29   1  14      164.20       99.96     45.43 o 
 -27   1  14      475.44      446.87     94.11 o 
 -25   1  14      101.88       83.85     23.32 o 
 -23   1  14      281.82      193.02     28.77 o 
 -21   1  14        5.17        0.00     35.17 o 
 -19   1  14     1162.44     1727.18     91.80 o 
 -17   1  14      121.63      176.83     70.41 o 
 -15   1  14     5168.58     4853.56     66.95 o 
 -13   1  14     8984.79     9201.03    685.18 o 
 -11   1  14     3958.83     3726.37    149.43 o 
  -9   1  14     2902.29     2817.00    268.04 o 
  -7   1  14     1096.77     1286.19    165.37 o 
  -5   1  14      986.33     1159.52    104.90 o 
  -3   1  14     1442.44     2110.44    159.12 o 
  -1   1  14     3446.77     3876.43    148.35 o 
   1   1  14        0.30        0.00     77.64 o 
   3   1  14     5241.34     5494.16    153.27 o 
   5   1  14     1177.73     1800.41    166.32 o 
   7   1  14     2462.56     2991.44    103.65 o 
   9   1  14     1046.32     1454.39     96.37 o 
  11   1  14     1681.76     2035.85    155.79 o 
  13   1  14     3951.24     4344.36    254.85 o 
  15   1  14     4462.12     4202.06    166.92 o 
  17   1  14       61.85       51.48     81.43 o 
  19   1  14     2482.93     2407.18    251.53 o 
  21   1  14     1958.28     1919.99    137.05 o 
  23   1  14      527.24      530.50    201.22 o 
 -36   2  14      126.70       86.89    397.87 o 
 -34   2  14      144.14      219.52    306.41 o 
 -32   2  14      585.21      599.09     89.99 o 
 -30   2  14      194.71      221.24     88.44 o 
 -28   2  14       77.00       15.28    113.08 o 
 -26   2  14       25.83        2.94    114.87 o 
 -24   2  14        0.13        0.00     15.05 o 
 -22   2  14      174.95      104.00     59.80 o 
 -20   2  14      114.90      145.92    145.91 o 
 -18   2  14      976.86     1234.17    248.37 o 
 -16   2  14     5324.90     4887.56    359.75 o 
 -14   2  14    12590.00    13277.34    180.95 o 
 -12   2  14      221.89      189.63    146.36 o 
 -10   2  14     8730.20     9272.94    470.83 o 
  -8   2  14      465.72      607.78    100.54 o 
  -6   2  14       93.00      267.54    111.47 o 
  -4   2  14     6564.07     6119.52     69.17 o 
  -2   2  14     3810.39     3930.16    117.66 o 
   0   2  14     4082.15     3865.87    128.30 o 
   2   2  14      506.25      493.57     48.81 o 
   4   2  14      146.10      370.44    151.74 o 
   6   2  14      166.23      129.02     29.97 o 
   8   2  14       28.78       43.81    126.58 o 
  10   2  14     3163.36     3368.26    316.91 o 
  12   2  14      102.24       64.95     13.69 o 
  14   2  14     5723.38     5627.52    209.01 o 
  16   2  14      130.39      123.27     95.84 o 
  18   2  14      219.07      173.48    158.59 o 
  20   2  14      470.12      530.37    232.56 o 
  22   2  14      601.71      563.68     73.61 o 
  24   2  14      462.88      482.75    223.83 o 
 -35   3  14       21.39       22.87    274.40 o 
 -33   3  14       68.08       50.31    224.09 o 
 -31   3  14     1030.17     1019.84     36.59 o 
 -29   3  14       35.59       13.22     98.12 o 
 -27   3  14     3069.24     3960.46    429.89 o 
 -25   3  14     2774.17     3247.03    402.45 o 
 -23   3  14      562.89      697.05    188.16 o 
 -21   3  14     3715.07     3477.80    272.11 o 
 -19   3  14     3089.32     3076.98     78.13 o 
 -17   3  14     1955.14     1773.04     50.57 o 
 -15   3  14      112.77      110.37     74.83 o 
 -13   3  14     3641.00     3416.54    128.63 o 
 -11   3  14     3450.75     3152.39     94.65 o 
  -9   3  14      312.81      454.23    124.17 o 
  -7   3  14     8459.10     8003.09     62.75 o 
  -5   3  14    14180.02    14439.31   1167.28 o 
  -3   3  14     3778.47     4021.31    107.20 o 
  -1   3  14       56.21       53.34     73.35 o 
   1   3  14     1286.84     1459.70    162.81 o 
   3   3  14      333.84      457.88    109.82 o 
   5   3  14     4691.07     4551.69    109.21 o 
   7   3  14      141.75      240.69     99.00 o 
   9   3  14       11.13        0.00    119.04 o 
  11   3  14       36.05       25.09    133.42 o 
  13   3  14      288.37      418.13    142.69 o 
  15   3  14      898.30     1262.09     98.33 o 
  17   3  14      332.33      395.40     74.17 o 
  19   3  14       10.33        0.00     63.33 o 
  21   3  14      132.84      178.60    150.74 o 
  23   3  14      292.55      241.39     92.66 o 
 -34   4  14      242.51      338.42    123.48 o 
 -32   4  14        5.21       27.44    379.58 o 
 -30   4  14     2711.75     2986.35    251.53 o 
 -28   4  14       49.79       41.16    320.13 o 
 -26   4  14     2168.91     3123.55    352.14 o 
 -24   4  14      566.00      644.83    297.26 o 
 -22   4  14     7421.57     7266.93    265.25 o 
 -20   4  14        0.64      164.64    269.82 o 
 -18   4  14     1991.94     1509.18    160.14 o 
 -16   4  14     1013.05     1629.94    214.94 o 
 -14   4  14      229.72      206.14     38.21 o 
 -12   4  14       81.16       34.67    154.04 o 
 -10   4  14     3031.39     2694.67    142.69 o 
  -8   4  14     9076.37     8346.33    154.43 o 
  -6   4  14     2127.05     2386.75    136.78 o 
  -4   4  14     1232.26     1181.10    220.79 o 
  -2   4  14      158.96       61.52     36.54 o 
   0   4  14      420.41      431.61     63.66 o 
   2   4  14      508.45      507.44     66.06 o 
   4   4  14      448.04      552.87     48.38 o 
   6   4  14     1679.68     1999.65    197.09 o 
   8   4  14      624.52      646.96     32.93 o 
  10   4  14      253.26      231.08    151.65 o 
  12   4  14      572.24      555.87     89.05 o 
  14   4  14     1934.21     1956.23    100.61 o 
  16   4  14        1.72        0.00    107.68 o 
  18   4  14       30.08      117.15    198.71 o 
  20   4  14      223.82      202.72    146.82 o 
  22   4  14      225.58      242.17    123.48 o 
 -33   5  14      241.18      169.21    109.76 o 
 -31   5  14     1221.21     2085.41    452.75 o 
 -29   5  14      230.34      301.84    370.44 o 
 -27   5  14      462.44      599.10    237.81 o 
 -25   5  14     2430.56     2300.36    320.13 o 
 -23   5  14      133.84       13.72    310.98 o 
 -21   5  14      429.73      525.93    457.33 o 
 -19   5  14        0.02       50.31    100.61 o 
 -17   5  14     2315.58     2561.03    173.78 o 
 -15   5  14     1267.34     1861.32    269.82 o 
 -13   5  14      251.26      385.80    233.36 o 
 -11   5  14      675.60      492.32    138.35 o 
  -9   5  14     1485.82     1814.86    176.90 o 
  -7   5  14      255.02      277.33     65.25 o 
  -5   5  14       55.71       55.55     56.97 o 
  -3   5  14        4.40        0.00     13.61 o 
  -1   5  14     1420.94     1666.48    125.65 o 
   1   5  14     1191.06     1447.38    135.60 o 
   3   5  14     4340.32     3822.21     28.27 o 
   5   5  14     2160.29     2259.98    133.53 o 
   7   5  14       40.94        0.00     26.62 o 
   9   5  14      157.16      203.05     91.47 o 
  11   5  14      292.79      260.14     75.46 o 
  13   5  14      192.40      158.66     13.72 o 
  15   5  14       26.54        0.00    157.88 o 
  17   5  14       22.91        0.00    124.36 o 
  19   5  14      101.73      293.39    289.98 o 
 -30   6  14       88.60       36.59    132.62 o 
 -28   6  14      101.51       22.87    429.89 o 
 -26   6  14       18.12        0.00    292.69 o 
 -24   6  14      214.36      420.74    411.59 o 
 -22   6  14       90.71       36.59    210.37 o 
 -20   6  14      230.40      269.82    443.61 o 
 -18   6  14     3000.13     2872.02    310.98 o 
 -16   6  14       31.90        0.00    407.02 o 
 -14   6  14     3570.88     3503.13    297.26 o 
 -12   6  14     4684.29     4267.13     82.28 o 
 -10   6  14     9128.97     9933.70    169.11 o 
  -8   6  14      646.77      640.40     23.68 o 
  -6   6  14      204.12      204.41     85.14 o 
  -4   6  14      121.01      222.31    159.37 o 
  -2   6  14      136.87       86.03     47.44 o 
   0   6  14      148.55      128.27     44.14 o 
   2   6  14     2108.67     2461.53    137.21 o 
   4   6  14      970.22      837.25     70.89 o 
   6   6  14     2254.97     2365.77    151.33 o 
   8   6  14       20.71        0.00    100.09 o 
  10   6  14        0.07        0.00    243.48 o 
  12   6  14      407.63      356.62    117.88 o 
  14   6  14        0.29        0.00     87.99 o 
  16   6  14       16.40       36.59    265.11 o 
  18   6  14      182.40      379.58    443.61 o 
 -27   7  14      144.92      265.25    196.65 o 
 -25   7  14       48.32        0.00    123.48 o 
 -23   7  14      230.24      128.05    100.61 o 
 -21   7  14       48.14        0.00     64.03 o 
 -19   7  14      311.65      475.62    320.13 o 
 -17   7  14     1340.12     1106.73     86.89 o 
 -15   7  14     1508.46     2158.59    283.54 o 
 -13   7  14     2678.59     3098.83    149.43 o 
 -11   7  14        0.03        0.00    104.00 o 
  -9   7  14       27.85        3.92     85.62 o 
  -7   7  14      168.61      158.80     43.90 o 
  -5   7  14      339.36      293.16    116.31 o 
  -3   7  14      651.81      676.99    207.00 o 
  -1   7  14     1471.79     1458.18    155.53 o 
   1   7  14      151.96      105.56     26.92 o 
   3   7  14       87.91       81.56     85.20 o 
   5   7  14      263.54      253.46     61.74 o 
   7   7  14      230.08      111.94     76.39 o 
   9   7  14       53.52       17.50    250.40 o 
  11   7  14       30.59       87.37    124.57 o 
  13   7  14      277.75      261.13     46.82 o 
  15   7  14       92.22       57.11     38.87 o 
 -24   8  14       10.72        0.00    393.30 o 
 -22   8  14        9.41      233.24    457.33 o 
 -20   8  14       12.18        0.00    196.65 o 
 -18   8  14       37.32       13.72    196.65 o 
 -16   8  14     1360.33     1541.19     45.73 o 
 -14   8  14      758.24      722.58    329.28 o 
 -12   8  14      790.98     1010.69     82.32 o 
 -10   8  14        2.86        0.00     22.87 o 
  -8   8  14      105.45      120.53     49.42 o 
  -6   8  14      100.68       30.18     44.37 o 
  -4   8  14     1301.11     1240.69     92.89 o 
  -2   8  14        7.51        0.00     35.57 o 
   0   8  14     1424.03     1510.77    288.12 o 
   2   8  14      392.24      325.67     59.45 o 
   4   8  14        3.88        0.96    124.57 o 
   6   8  14       22.07       51.11    156.21 o 
   8   8  14       27.62        2.30    231.16 o 
  10   8  14       14.17        0.00    245.33 o 
  12   8  14      250.66      141.77     83.89 o 
 -19   9  14        0.26        0.00    343.00 o 
 -17   9  14      339.38      548.79    224.09 o 
 -15   9  14        5.94        0.00    123.48 o 
 -13   9  14       39.27        0.00    146.34 o 
 -11   9  14      318.76      457.33    274.40 o 
  -9   9  14       78.55      109.76    361.29 o 
  -7   9  14      195.11      210.37    196.65 o 
  -5   9  14      238.65      373.28    180.66 o 
  -3   9  14      282.97      343.99     82.58 o 
  -1   9  14      199.38      251.21    300.17 o 
   1   9  14       23.33        0.00    185.50 o 
   3   9  14        0.08        0.00     86.67 o 
   5   9  14      586.67      551.05    236.00 o 
   7   9  14      206.94       68.60     68.13 o 
 -37   1  15       10.78        0.00     13.72 o 
 -35   1  15      201.03      256.10    246.96 o 
 -33   1  15        0.15        0.00    239.41 o 
 -31   1  15      307.24      251.47     51.14 o 
 -29   1  15     2152.59     2110.12     56.40 o 
 -27   1  15     2607.68     2588.02     69.39 o 
 -25   1  15     1401.06     1194.83    357.42 o 
 -23   1  15     1300.87     1774.04     87.44 o 
 -21   1  15     1192.51     1208.92    370.52 o 
 -19   1  15        0.43        0.00     54.99 o 
 -17   1  15      850.81      817.44    131.04 o 
 -15   1  15     1160.76     2137.37    170.43 o 
 -13   1  15     3278.93     3171.01    108.42 o 
 -11   1  15     2664.80     2597.88     62.45 o 
  -9   1  15        0.20       11.60     55.24 o 
  -7   1  15    12104.15    12242.56    188.79 o 
  -5   1  15       30.57      189.49    159.36 o 
  -3   1  15       49.26        0.00     35.54 o 
  -1   1  15      818.86     1249.82     93.50 o 
   1   1  15     5790.74     5267.08     97.03 o 
   3   1  15     3173.72     3178.93     97.55 o 
   5   1  15     1386.10     2006.80    123.36 o 
   7   1  15     5829.04     6201.43    138.72 o 
   9   1  15     1792.87     2527.36    202.92 o 
  11   1  15      197.83      177.11     59.45 o 
  13   1  15      149.36       32.54    172.72 o 
  15   1  15     1375.70     2141.19    242.78 o 
  17   1  15       23.79       47.18    245.02 o 
  19   1  15        0.10        0.00     69.94 o 
  21   1  15       47.08      142.78    274.51 o 
  23   1  15      469.58      608.12    182.52 o 
 -36   2  15      923.94     1650.95    246.96 o 
 -34   2  15       10.48        0.00    132.62 o 
 -32   2  15       27.75        0.00     27.44 o 
 -30   2  15       76.80      203.91    133.10 o 
 -28   2  15        5.33        0.00     12.67 o 
 -26   2  15       16.57        0.00     92.91 o 
 -24   2  15       46.06        0.00     42.36 o 
 -22   2  15     3010.51     2643.65    279.80 o 
 -20   2  15      824.59      703.76     29.19 o 
 -18   2  15     1422.40     1372.85    150.91 o 
 -16   2  15     1133.67     1572.53    136.17 o 
 -14   2  15     1232.41     1617.15    143.76 o 
 -12   2  15     5491.87     5115.46    115.44 o 
 -10   2  15    10032.02    12877.66    172.90 o 
  -8   2  15     1578.83     1514.77    155.49 o 
  -6   2  15     2523.75     2970.23     77.89 o 
  -4   2  15      593.90     1202.15    119.27 o 
  -2   2  15      293.58      259.13     26.85 o 
   0   2  15       49.10       13.00     54.32 o 
   2   2  15     2042.88     1832.59    137.01 o 
   4   2  15      511.74      408.23     39.92 o 
   6   2  15      251.94      211.60     89.59 o 
   8   2  15      313.36      373.59     82.93 o 
  10   2  15     1189.73     1242.41    214.94 o 
  12   2  15       46.38       70.82    169.57 o 
  14   2  15      607.35      711.66    111.65 o 
  16   2  15     2182.01     1911.76     22.71 o 
  18   2  15       32.44        0.00    107.62 o 
  20   2  15     1005.18      910.08    416.17 o 
  22   2  15       47.06      236.41    156.00 o 
 -35   3  15      682.25      722.58    224.09 o 
 -33   3  15      465.74      580.81    237.81 o 
 -31   3  15       93.51       36.59     27.44 o 
 -29   3  15       38.83       77.75    320.13 o 
 -27   3  15      541.26      763.74    439.03 o 
 -25   3  15     2043.46     2419.26    141.77 o 
 -23   3  15    12824.08    11799.05    114.33 o 
 -21   3  15     8982.79    10696.11    499.26 o 
 -19   3  15        5.80        0.00    100.45 o 
 -17   3  15      165.63      204.05    115.98 o 
 -15   3  15      643.73      563.27     27.50 o 
 -13   3  15     2483.62     2471.65    118.88 o 
 -11   3  15     1570.24     1636.13    162.04 o 
  -9   3  15     1069.18     1174.22    136.96 o 
  -7   3  15    12071.02    13228.46    178.23 o 
  -5   3  15     4407.67     4374.46     92.01 o 
  -3   3  15      588.38      598.92     78.54 o 
  -1   3  15        8.72        0.00    112.04 o 
   1   3  15     3603.09     4158.42    138.09 o 
   3   3  15     1370.39     1314.10     51.69 o 
   5   3  15       66.99       43.52    147.25 o 
   7   3  15      262.57      262.29    154.91 o 
   9   3  15     1048.14     1083.89      6.47 o 
  11   3  15       30.22       45.59     57.61 o 
  13   3  15     2061.18     2830.44    276.36 o 
  15   3  15     1628.42     2574.75    347.57 o 
  17   3  15      635.82      588.84    397.87 o 
  19   3  15      149.36      102.59    247.11 o 
  21   3  15      184.62      160.06    130.34 o 
 -34   4  15      178.48      283.54    260.68 o 
 -32   4  15     2053.18     2647.93    233.24 o 
 -30   4  15      315.21      452.75    310.98 o 
 -28   4  15     1373.91     1957.36    265.25 o 
 -26   4  15     1589.87     2300.36    278.97 o 
 -24   4  15     2384.95     2711.95    283.54 o 
 -22   4  15      265.52      503.06    283.54 o 
 -20   4  15     2706.38     2405.54      9.15 o 
 -18   4  15     5287.24     5158.65     96.04 o 
 -16   4  15      981.35      904.01     38.63 o 
 -14   4  15     5415.36     5149.78    136.83 o 
 -12   4  15      478.41      581.69    118.12 o 
 -10   4  15     1984.34     2227.79    105.12 o 
  -8   4  15       23.28        0.00     79.31 o 
  -6   4  15       39.84       94.54     51.27 o 
  -4   4  15       35.98       46.34    156.37 o 
  -2   4  15      442.15      322.14     27.80 o 
   0   4  15      566.07      518.61     64.16 o 
   2   4  15      560.09      490.26     81.21 o 
   4   4  15     1152.54     1065.85     53.84 o 
   6   4  15      230.37      317.78    222.85 o 
   8   4  15      648.67      814.04    352.14 o 
  10   4  15      219.04      213.47    174.18 o 
  12   4  15       58.73        0.00     36.09 o 
  14   4  15      304.00      453.81    243.40 o 
  16   4  15        3.72        0.00    287.32 o 
  18   4  15       46.88        3.66     82.32 o 
  20   4  15      175.54      235.46    119.52 o 
 -33   5  15        6.02        4.57    224.09 o 
 -31   5  15     1103.87     1289.66    439.03 o 
 -29   5  15     2995.63     2565.61     45.73 o 
 -27   5  15     1824.65     1929.92    269.82 o 
 -25   5  15      465.28      507.63     82.32 o 
 -23   5  15     1434.16     1509.18     41.16 o 
 -21   5  15      617.09      640.26    114.33 o 
 -19   5  15      648.17      795.75    370.44 o 
 -17   5  15        2.15        0.00    114.33 o 
 -15   5  15    11673.29    11770.72    405.09 o 
 -13   5  15      483.50      532.06     54.65 o 
 -11   5  15     5602.30     5399.74    125.59 o 
  -9   5  15     3801.79     3890.66    164.13 o 
  -7   5  15     1822.45     2202.14    120.44 o 
  -5   5  15     2506.43     2862.83    148.09 o 
  -3   5  15      452.27      531.62    246.31 o 
  -1   5  15      786.89      756.08    197.99 o 
   1   5  15     1055.44     1655.35    151.45 o 
   3   5  15       28.79        0.00    172.57 o 
   5   5  15      436.18      531.73    134.04 o 
   7   5  15     1599.16     1917.93    218.52 o 
   9   5  15     1503.80     1285.27      8.97 o 
  11   5  15        1.11        0.00    245.77 o 
  13   5  15       31.44        0.00     58.84 o 
  15   5  15       12.52        0.00    128.05 o 
  17   5  15       88.07      173.57    177.79 o 
  19   5  15       58.73        0.00    133.42 o 
 -30   6  15        4.45      228.66    288.12 o 
 -28   6  15     1031.67     1120.45    132.62 o 
 -26   6  15      674.47      832.34    201.22 o 
 -24   6  15     2902.28     2904.03    448.18 o 
 -22   6  15      793.34      772.88    343.00 o 
 -20   6  15        3.89        0.00    114.33 o 
 -18   6  15     1849.12     1774.43    132.62 o 
 -16   6  15       18.22      182.93    388.73 o 
 -14   6  15        3.83        0.00    169.18 o 
 -12   6  15       83.79       10.73     95.13 o 
 -10   6  15     4370.98     4632.24    147.37 o 
  -8   6  15     3289.66     2861.90     18.55 o 
  -6   6  15      186.49      344.40    113.31 o 
  -4   6  15      246.33      281.97    116.92 o 
  -2   6  15     1097.97      943.49    318.74 o 
   0   6  15      236.37      216.88     41.69 o 
   2   6  15      294.07      285.74    118.06 o 
   4   6  15     1339.17     1584.47    292.00 o 
   6   6  15      410.78      279.19    130.34 o 
   8   6  15     1201.37     1108.43    145.91 o 
  10   6  15       67.01        0.00     34.30 o 
  12   6  15      446.28      550.25    135.41 o 
  14   6  15      131.22       87.36     27.18 o 
  16   6  15       20.85       20.99    166.21 o 
 -27   7  15      109.19       59.45     18.29 o 
 -25   7  15       78.70       59.45    333.85 o 
 -23   7  15     1336.99     1312.53    228.66 o 
 -21   7  15      405.74      429.89    233.24 o 
 -19   7  15     1241.13     1102.16    132.62 o 
 -17   7  15     1007.77     1193.62    429.89 o 
 -15   7  15      956.75      946.67     18.29 o 
 -13   7  15        6.63        0.00     97.96 o 
 -11   7  15     2670.38     2542.71    106.57 o 
  -9   7  15      409.33      363.34     82.00 o 
  -7   7  15      249.48      241.45    109.13 o 
  -5   7  15      168.84      358.46    151.60 o 
  -3   7  15      286.36      201.75     50.54 o 
  -1   7  15        0.17        0.00     75.02 o 
   1   7  15     1059.91     1066.51    114.51 o 
   3   7  15     1814.10     1891.27    150.91 o 
   5   7  15       32.65       63.08    159.38 o 
   7   7  15      160.26      230.87    227.55 o 
   9   7  15        3.84        0.00     40.98 o 
  11   7  15      150.35      220.16    122.53 o 
  13   7  15      195.11      105.19     44.97 o 
 -24   8  15        0.89        0.00    182.93 o 
 -22   8  15      464.48      599.10    457.33 o 
 -20   8  15        0.60        0.00     22.87 o 
 -18   8  15       57.27      297.26    361.29 o 
 -16   8  15      258.29      329.28    283.54 o 
 -14   8  15      310.31      503.06    288.12 o 
 -12   8  15      742.01      704.28    137.20 o 
 -10   8  15      117.78      105.19     77.75 o 
  -8   8  15      498.41      430.74     77.75 o 
  -6   8  15      241.61      456.36    203.80 o 
  -4   8  15       26.30        0.00    291.67 o 
  -2   8  15        0.31        0.00    267.47 o 
   0   8  15       43.73       11.06    152.22 o 
   2   8  15        2.26        0.00    166.64 o 
   4   8  15       52.04       13.00    158.92 o 
   6   8  15      451.40      459.17     97.73 o 
   8   8  15      163.85       73.17    221.59 o 
  10   8  15      540.62      712.28    218.52 o 
 -17   9  15      408.35      498.49    237.81 o 
 -15   9  15       38.19       22.87    420.74 o 
 -13   9  15      228.70      393.30    310.98 o 
 -11   9  15     1508.81     1294.24     64.03 o 
  -9   9  15      513.77      690.56    297.26 o 
  -7   9  15      136.87       82.32    201.22 o 
  -5   9  15      362.19      333.85     50.31 o 
  -3   9  15       27.24        0.00     13.72 o 
  -1   9  15      631.34      586.85     36.38 o 
   1   9  15       72.26       45.06    117.40 o 
   3   9  15      290.49      166.37    102.57 o 
 -36   0  16     3680.68     3686.06    288.12 o 
 -34   0  16     2729.45     2931.47    150.92 o 
 -32   0  16      943.00      974.11    228.66 o 
 -30   0  16      238.35      183.95     48.02 o 
 -28   0  16      147.74      189.07     68.60 o 
 -26   0  16        9.11        0.00     75.14 o 
 -24   0  16      206.13      162.19    155.62 o 
 -22   0  16     3167.07     3128.56    205.80 o 
 -20   0  16     1534.89     1635.03    130.34 o 
 -18   0  16     2966.94     3005.57    160.06 o 
 -16   0  16      645.25     1318.31    164.53 o 
 -14   0  16     4312.13     4316.54    173.78 o 
 -12   0  16    12800.53    12926.22    285.83 o 
 -10   0  16    25485.34    24793.06    333.85 o 
  -8   0  16      799.92      747.22     43.97 o 
  -6   0  16      911.82      999.97     76.09 o 
  -4   0  16     2090.23     1610.83     96.04 o 
  -2   0  16      474.37      394.01    213.30 o 
   0   0  16    11758.74    12948.28    301.84 o 
   2   0  16    17505.86    17759.93    238.53 o 
   4   0  16    11037.89    10200.48    200.00 o 
   6   0  16      613.06      809.47    174.62 o 
   8   0  16      445.84      466.47    178.36 o 
  10   0  16     1141.47     1925.35    283.54 o 
  12   0  16      359.67      503.06    205.80 o 
  14   0  16     2114.97     2126.57    132.62 o 
  16   0  16       31.00        0.00    109.76 o 
  18   0  16     3240.70     3397.94    448.18 o 
  20   0  16        0.69        0.00    269.82 o 
  22   0  16      610.62      516.78    100.61 o 
 -37   1  16      972.24      937.52    146.34 o 
 -35   1  16      757.10      759.16    251.53 o 
 -33   1  16      156.71      131.43    161.41 o 
 -31   1  16      749.10      652.06     60.84 o 
 -29   1  16       83.16      195.34    112.80 o 
 -27   1  16     2334.45     2606.57    206.01 o 
 -25   1  16     6207.00     6021.60    104.18 o 
 -23   1  16      550.44      541.94     62.05 o 
 -21   1  16      155.97      124.63     59.44 o 
 -19   1  16        1.30        0.00     62.63 o 
 -17   1  16      306.17      623.17    156.09 o 
 -15   1  16      796.87      705.45     90.62 o 
 -13   1  16       56.89      255.19     98.31 o 
 -11   1  16       79.02       77.32    100.61 o 
  -9   1  16     2959.89     3131.07    109.38 o 
  -7   1  16     4923.66     4684.09    121.81 o 
  -5   1  16     1516.17     1307.50     57.63 o 
  -3   1  16      884.48      905.18     79.73 o 
  -1   1  16     8337.46     7781.72     93.80 o 
   1   1  16      699.20      616.60     60.61 o 
   3   1  16      439.52      562.55     87.80 o 
   5   1  16      807.20      957.05     72.25 o 
   7   1  16       43.31       79.34    122.30 o 
   9   1  16     2528.96     3060.37    176.45 o 
  11   1  16       83.55       87.48    159.26 o 
  13   1  16     1804.03     1862.78     71.19 o 
  15   1  16      122.51      180.72    117.60 o 
  17   1  16     1949.18     2128.70    252.11 o 
  19   1  16        0.90        0.00    229.49 o 
  21   1  16      394.66      543.35    213.81 o 
 -36   2  16       20.20        0.00    224.09 o 
 -34   2  16      355.01      457.33    297.26 o 
 -32   2  16      649.58      699.71    260.68 o 
 -30   2  16     1970.36     2198.58    161.37 o 
 -28   2  16     1039.74      958.31     57.46 o 
 -26   2  16     4142.67     3946.80     94.81 o 
 -24   2  16     2813.97     2906.41    127.37 o 
 -22   2  16     1334.57     1765.75    157.63 o 
 -20   2  16      346.19      342.75     62.78 o 
 -18   2  16     2062.96     2233.65    179.66 o 
 -16   2  16       29.27        0.00    123.75 o 
 -14   2  16     1404.53     1685.35    148.98 o 
 -12   2  16      230.82      235.53     54.22 o 
 -10   2  16    15563.29    16189.27    131.75 o 
  -8   2  16     6495.27     6060.45     88.21 o 
  -6   2  16     6564.23     6930.95    102.30 o 
  -4   2  16     1875.46     1837.65     68.88 o 
  -2   2  16     1020.23     1244.67    132.20 o 
   0   2  16      282.05      300.10     64.47 o 
   2   2  16      916.05     1216.11     90.54 o 
   4   2  16     1282.41     1145.71     88.42 o 
   6   2  16      635.02      636.87     89.99 o 
   8   2  16      540.16      472.10     81.28 o 
  10   2  16      425.21      364.24     89.18 o 
  12   2  16      601.27      595.71    100.61 o 
  14   2  16      118.04      316.59    148.01 o 
  16   2  16      877.15     1425.49    450.47 o 
  18   2  16       26.96        0.00    148.26 o 
  20   2  16      465.17      343.00    237.81 o 
  22   2  16      340.91      288.62     66.23 o 
 -35   3  16      837.26      878.07    274.40 o 
 -33   3  16     1520.87     1404.00     27.44 o 
 -31   3  16      608.55      512.21    201.22 o 
 -29   3  16     1852.49     1792.72     50.31 o 
 -27   3  16      536.94      640.26    402.45 o 
 -25   3  16       32.42       36.53    129.33 o 
 -23   3  16       21.71        0.00     51.18 o 
 -21   3  16       48.94       23.80     54.29 o 
 -19   3  16     5735.56     5054.57    156.78 o 
 -17   3  16        1.29        0.00     97.68 o 
 -15   3  16     3110.23     2919.53     83.23 o 
 -13   3  16    12529.71    11098.30     74.89 o 
 -11   3  16     1326.14     1371.91    101.02 o 
  -9   3  16     3865.48     3801.12    119.27 o 
  -7   3  16      240.22      273.77     48.37 o 
  -5   3  16     2357.06     2188.34    106.67 o 
  -3   3  16      157.78       89.16     38.95 o 
  -1   3  16      177.41      192.09     71.29 o 
   1   3  16     1073.03      895.39    299.96 o 
   3   3  16      198.04      224.37     48.44 o 
   5   3  16      873.82      788.19     45.73 o 
   7   3  16     1337.31     1259.74    108.01 o 
   9   3  16      285.69      465.15    233.50 o 
  11   3  16      384.14      365.82     38.54 o 
  13   3  16       21.81        0.00     58.64 o 
  15   3  16       39.35        0.00    105.54 o 
  17   3  16       66.40      144.86     82.13 o 
  19   3  16       12.05       55.99     63.37 o 
  21   3  16       20.05       16.38    138.22 o 
 -34   4  16      112.82      219.52    160.06 o 
 -32   4  16       38.08       86.89    420.74 o 
 -30   4  16      157.59      173.78    146.34 o 
 -28   4  16      351.88      301.84     32.01 o 
 -26   4  16      104.31      132.62    109.76 o 
 -24   4  16     1091.44     1509.18    205.80 o 
 -22   4  16        1.82        0.00    246.96 o 
 -20   4  16       13.15        0.00    150.92 o 
 -18   4  16       34.51      301.84    361.29 o 
 -16   4  16       44.40        0.00     36.45 o 
 -14   4  16     2769.10     2876.47     96.79 o 
 -12   4  16     2359.80     2876.17    116.96 o 
 -10   4  16        4.53       20.33     97.29 o 
  -8   4  16     7285.81     6236.82    224.76 o 
  -6   4  16     1697.52     2125.07     80.37 o 
  -4   4  16     2538.46     2802.54    116.63 o 
  -2   4  16     1086.14     1858.46    161.92 o 
   0   4  16     3122.18     3038.44    123.92 o 
   2   4  16      523.69      464.28     46.33 o 
   4   4  16      671.48      688.06    236.84 o 
   6   4  16       77.33      154.58    113.49 o 
   8   4  16     1909.80     1797.30     41.16 o 
  10   4  16      253.68      236.45     97.85 o 
  12   4  16        1.58        0.00    215.77 o 
  14   4  16      205.14      332.71    183.47 o 
  16   4  16      285.42      329.43     71.42 o 
  18   4  16       66.56       54.48     38.73 o 
 -31   5  16      507.38      585.38    361.29 o 
 -29   5  16        3.00        0.00    306.41 o 
 -27   5  16      112.00      219.52    283.54 o 
 -25   5  16      440.43      370.44     45.73 o 
 -23   5  16      148.25       68.60    201.22 o 
 -21   5  16      110.12       50.31    201.22 o 
 -19   5  16      380.48      599.10    310.98 o 
 -15   5  16      888.33      981.89     79.93 o 
 -13   5  16     4561.13     4539.01    202.83 o 
 -11   5  16     2968.28     3221.78    281.90 o 
  -9   5  16     1518.81     1679.30    143.33 o 
  -7   5  16        2.91        0.00     92.67 o 
  -5   5  16      237.40      286.74    107.04 o 
  -3   5  16      168.85      232.10     89.76 o 
  -1   5  16     2314.23     2605.39    167.75 o 
   1   5  16     1167.71     1495.87     98.00 o 
   3   5  16      129.76      128.55     76.85 o 
   5   5  16      172.14      481.01    260.22 o 
   7   5  16        0.14        0.00     43.77 o 
   9   5  16     1253.37     1437.54     54.02 o 
  11   5  16       20.80        0.00      8.87 o 
  13   5  16      245.44      236.47     91.47 o 
  15   5  16      284.09      288.82     46.40 o 
  17   5  16      252.60      251.53    297.51 o 
 -30   6  16       67.39       73.17    224.09 o 
 -28   6  16      320.94      329.28    100.61 o 
 -26   6  16      303.04      475.62    301.84 o 
 -24   6  16       88.48      306.41    260.68 o 
 -22   6  16      160.64      123.48    320.13 o 
 -20   6  16     2391.04     2423.84    448.18 o 
 -18   6  16     1734.69     2314.08    224.09 o 
 -16   6  16       97.29      214.94    160.06 o 
 -14   6  16     2890.16     2555.83    126.27 o 
 -12   6  16      165.11      253.19     96.20 o 
 -10   6  16      153.58      289.19    100.61 o 
  -8   6  16       33.09       65.18    149.57 o 
  -6   6  16     3209.04     3080.69    112.67 o 
  -4   6  16       95.75      140.41    108.60 o 
  -2   6  16      257.70      316.80    106.83 o 
   0   6  16     2040.77     2154.94    132.37 o 
   2   6  16      144.09       84.59    204.13 o 
   4   6  16      506.59      537.41    130.70 o 
   6   6  16       47.00       35.64    162.03 o 
   8   6  16      112.42      125.28     66.31 o 
  10   6  16      440.34      613.87    162.03 o 
  12   6  16        4.39        0.00    103.13 o 
  14   6  16       38.14        5.98    135.77 o 
  16   6  16      192.38      396.71    240.47 o 
 -27   7  16      452.63      471.05     86.89 o 
 -25   7  16      144.80       82.32     27.44 o 
 -23   7  16       85.36       68.60    384.16 o 
 -21   7  16       33.59        0.00    297.26 o 
 -19   7  16     1642.66     2176.88    210.37 o 
 -17   7  16      365.63      310.98     64.03 o 
 -15   7  16      115.80       91.47    297.26 o 
 -13   7  16      659.74     1413.14    214.94 o 
 -11   7  16      711.82     1002.59    158.10 o 
  -9   7  16     1021.05     1438.85    205.80 o 
  -7   7  16      105.29      143.80     81.44 o 
  -5   7  16      782.52      720.23     94.84 o 
  -3   7  16      812.48      738.20     81.42 o 
  -1   7  16        0.20        0.00    142.63 o 
   1   7  16      910.28      795.83    235.52 o 
   3   7  16      710.11      558.47     64.03 o 
   5   7  16       14.33        0.00     38.87 o 
   7   7  16       96.10       22.87    100.30 o 
   9   7  16      700.09      786.60    251.14 o 
  11   7  16       27.54        0.00     36.59 o 
  13   7  16       17.21      157.39    128.38 o 
 -22   8  16       30.84       27.44    356.72 o 
 -20   8  16      112.16      233.24    361.29 o 
 -18   8  16      282.72      484.77    425.31 o 
 -16   8  16       16.99        0.00     86.89 o 
 -14   8  16      356.96      388.73    265.25 o 
 -12   8  16        4.93       27.44    443.61 o 
 -10   8  16       10.94        0.00     73.17 o 
  -8   8  16       10.56        0.00     29.73 o 
  -6   8  16      821.46      946.26    228.99 o 
  -4   8  16        2.73        0.00    103.33 o 
  -2   8  16       86.94       99.06    109.25 o 
   0   8  16      878.48      816.46    146.34 o 
   2   8  16      178.51      182.37     24.91 o 
   4   8  16       34.32        0.00      9.15 o 
   6   8  16      294.49      352.86    149.34 o 
   8   8  16       80.29       67.56     58.19 o 
 -17   9  16       91.87       41.16    393.30 o 
 -15   9  16      697.30      672.27    278.97 o 
 -13   9  16      202.54      278.97    356.72 o 
 -11   9  16        4.03        4.57    210.37 o 
  -9   9  16       91.37      361.29    420.74 o 
  -7   9  16       24.80        0.00    443.61 o 
  -5   9  16      484.81      452.75    210.37 o 
  -3   9  16      359.93      376.86    114.33 o 
  -1   9  16       71.84       92.82    221.59 o 
   1   9  16     1497.05     1746.33     79.51 o 
 -35   1  17      928.53      855.20      9.15 o 
 -33   1  17      339.10      295.14     73.17 o 
 -31   1  17      143.20      132.49     72.64 o 
 -29   1  17       93.36       57.43     67.43 o 
 -27   1  17     2142.24     2129.09     89.71 o 
 -25   1  17     2110.52     1924.65     89.98 o 
 -23   1  17     1826.90     1875.77    101.65 o 
 -21   1  17     2075.56     2233.21     93.46 o 
 -19   1  17     5656.77     5297.59    141.42 o 
 -17   1  17      208.89      163.90     74.91 o 
 -15   1  17      854.90     1016.71    270.88 o 
 -13   1  17       45.73        0.00     10.29 o 
 -11   1  17        8.52        0.00     68.78 o 
  -9   1  17     5150.96     4330.76     86.51 o 
  -7   1  17      742.00      714.10     64.50 o 
  -5   1  17      158.38      164.16     31.39 o 
  -3   1  17     4861.20     5367.51    148.95 o 
  -1   1  17     1178.46     1367.15     57.66 o 
   1   1  17      276.91      194.02     28.48 o 
   3   1  17       26.20        0.00     55.85 o 
   5   1  17      744.76      765.65    235.01 o 
   7   1  17      307.40      303.44     66.31 o 
   9   1  17     1161.16     1968.80    206.96 o 
  11   1  17        5.34        0.00    134.57 o 
  13   1  17     1190.00     1281.05    317.84 o 
  15   1  17     1142.65     1528.30    171.50 o 
  17   1  17     1155.01     1276.43    246.96 o 
  19   1  17      569.77      697.30    176.89 o 
  21   1  17        0.14        0.00    132.79 o 
 -36   2  17      821.76      823.19    150.92 o 
 -34   2  17       16.36        0.00    150.92 o 
 -32   2  17      219.17      283.54     64.03 o 
 -30   2  17      141.67       57.00     56.84 o 
 -28   2  17     1435.29     2020.40    196.75 o 
 -26   2  17     3594.40     3270.66    203.09 o 
 -24   2  17     2466.67     2158.47     71.32 o 
 -22   2  17     4567.04     4670.87     78.10 o 
 -20   2  17     4222.01     4206.31    175.90 o 
 -18   2  17      214.54      180.22     60.61 o 
 -16   2  17     1509.27     1523.03     66.57 o 
 -14   2  17     3103.82     3258.69    227.01 o 
 -12   2  17      436.85      368.79     19.96 o 
 -10   2  17      462.68      487.55     97.60 o 
  -8   2  17      279.50      938.27    121.90 o 
  -6   2  17      699.11      644.31     66.88 o 
  -4   2  17      697.39     1004.18    200.57 o 
  -2   2  17      197.96      178.79    114.82 o 
   0   2  17     4709.35     4505.34    150.50 o 
   2   2  17      185.86      141.86     89.44 o 
   4   2  17     1403.55     1575.43    229.53 o 
   6   2  17      465.24      586.55    162.94 o 
   8   2  17      312.89      265.45    132.41 o 
  10   2  17       12.21        0.00     95.84 o 
  12   2  17        0.04        0.00    160.36 o 
  14   2  17     1099.51     1833.17    261.39 o 
  16   2  17      761.83      759.32    145.46 o 
  18   2  17      662.40      625.97    149.34 o 
  20   2  17       14.17        0.00    361.29 o 
 -35   3  17       37.03        0.00    160.06 o 
 -33   3  17      479.28      631.11    361.29 o 
 -31   3  17      245.08      196.65     27.44 o 
 -29   3  17       12.77        0.00    196.65 o 
 -27   3  17     1201.80     1330.82     86.89 o 
 -25   3  17     6426.36     5579.94    393.30 o 
 -23   3  17     3595.27     3241.72     91.80 o 
 -21   3  17     3623.70     3960.22    148.63 o 
 -19   3  17      868.99     1069.14    134.88 o 
 -17   3  17     1284.80     1314.51     72.50 o 
 -15   3  17        6.39      138.25     62.41 o 
 -13   3  17     2034.79     1919.03    161.06 o 
 -11   3  17     9428.38     9140.51    102.49 o 
  -9   3  17     5264.11     5189.42     60.53 o 
  -7   3  17     3014.92     3469.34    127.91 o 
  -5   3  17     1285.83     1445.04    124.79 o 
  -3   3  17       10.81       81.14    117.80 o 
  -1   3  17     3116.55     3817.86    168.69 o 
   1   3  17      440.14      464.75    132.53 o 
   3   3  17      138.19      314.83    132.20 o 
   5   3  17     2002.04     2274.73    276.68 o 
   7   3  17       89.76      368.13    313.63 o 
   9   3  17      690.67      841.40    145.04 o 
  11   3  17     4326.43     3926.74    237.81 o 
  13   3  17        7.34        6.81    192.20 o 
  15   3  17      657.90      439.03    220.92 o 
  17   3  17      367.38      274.40     90.55 o 
  19   3  17      591.54      515.40     89.18 o 
 -34   4  17      414.38      402.45     68.60 o 
 -32   4  17        0.01        0.00    132.62 o 
 -30   4  17      235.00      265.25    411.59 o 
 -28   4  17       27.76       36.59    274.40 o 
 -26   4  17      387.17      416.17    150.92 o 
 -24   4  17      491.60      443.61     45.73 o 
 -22   4  17     1763.64     1861.32     64.03 o 
 -20   4  17      220.38      219.52    347.57 o 
 -18   4  17     2048.08     2018.86    372.72 o 
 -16   4  17      398.32      499.14    106.94 o 
 -14   4  17     4992.45     4562.09    476.93 o 
 -12   4  17     8681.09     8880.40     74.39 o 
 -10   4  17      105.35       90.61    221.80 o 
  -8   4  17    26108.28    24457.15    395.77 o 
  -6   4  17      131.33      119.74     61.92 o 
  -4   4  17      457.65      478.69    127.32 o 
  -2   4  17       91.28      123.20     96.11 o 
   0   4  17       50.33       25.70     45.68 o 
   2   4  17     4470.10     4892.29    219.62 o 
   4   4  17      936.74      776.32     85.58 o 
   6   4  17     1461.62     1988.67    222.85 o 
   8   4  17       79.80      219.07    150.03 o 
  10   4  17        1.03      178.36    434.46 o 
  12   4  17      447.33      413.78    228.99 o 
  14   4  17       35.51        0.00    149.60 o 
  16   4  17       37.84       26.68    260.50 o 
  18   4  17      262.68      186.57     71.82 o 
 -31   5  17        0.16        4.57    333.85 o 
 -29   5  17      634.25      580.81    132.62 o 
 -27   5  17     1360.27     1893.34    310.98 o 
 -25   5  17       20.56        0.00    320.13 o 
 -23   5  17        6.27      123.48    306.41 o 
 -21   5  17       47.42        4.57     13.72 o 
 -19   5  17     1892.77     1879.62    109.76 o 
 -17   5  17     1537.25     1623.51     45.73 o 
 -15   5  17       11.39       20.30     94.39 o 
 -13   5  17     3383.45     3315.99    265.09 o 
 -11   5  17      833.75     1285.29    100.44 o 
  -9   5  17     1165.83     1137.48     86.78 o 
  -7   5  17      176.45      240.44    231.05 o 
  -5   5  17     3798.64     3497.71     83.20 o 
  -3   5  17      308.05      466.38    107.86 o 
  -1   5  17      245.92      361.16    204.59 o 
   1   5  17       27.72        0.00     99.19 o 
   3   5  17      551.09      779.72    294.22 o 
   5   5  17       34.99        2.72    240.12 o 
   7   5  17      564.93      517.38    100.61 o 
   9   5  17      123.54      127.66    209.82 o 
  11   5  17      303.04      196.81     54.43 o 
  13   5  17       18.63       84.07    146.34 o 
  15   5  17      470.01      381.85    138.98 o 
 -28   6  17      377.34      507.63    228.66 o 
 -26   6  17      154.02      343.00    269.82 o 
 -24   6  17      235.22      233.24    384.16 o 
 -22   6  17     1373.12     1275.94     45.73 o 
 -20   6  17       11.34        0.00    233.24 o 
 -18   6  17      155.56      173.78    324.70 o 
 -16   6  17      248.73      265.25    379.58 o 
 -14   6  17     4232.58     4402.37    196.81 o 
 -12   6  17        0.63        0.00    187.48 o 
 -10   6  17       48.38       93.33     95.84 o 
  -8   6  17     1004.02      901.93     56.90 o 
  -6   6  17      422.41      508.21    101.64 o 
  -4   6  17       23.52        0.00    187.54 o 
  -2   6  17       11.96        0.00     26.93 o 
   0   6  17     1026.51     1078.69    420.74 o 
   2   6  17       19.36        0.00    239.60 o 
   4   6  17       85.97      370.30    279.37 o 
   6   6  17      116.86      114.07    153.20 o 
   8   6  17      123.91       51.83     36.16 o 
  10   6  17      218.69      226.27    273.96 o 
  12   6  17       99.06      114.85    178.94 o 
  14   6  17      104.06       83.21     22.79 o 
 -25   7  17        0.13        0.00    269.82 o 
 -23   7  17      143.40      146.34    233.24 o 
 -21   7  17      250.41      525.93    297.26 o 
 -19   7  17       72.32       82.32    448.18 o 
 -17   7  17       28.33        0.00    160.06 o 
 -15   7  17     1269.91     1289.66    306.41 o 
 -13   7  17     1144.23     1376.56    137.20 o 
 -11   7  17      618.71      800.91    203.88 o 
  -9   7  17     1189.88     1222.62    258.39 o 
  -7   7  17       85.42      139.43    284.35 o 
  -5   7  17       14.99        0.00     26.94 o 
  -3   7  17       12.47        0.00    126.99 o 
  -1   7  17      221.43      237.11     90.52 o 
   1   7  17       65.95        0.00     62.94 o 
   3   7  17      771.80      709.77     62.50 o 
   5   7  17      692.73      630.37     64.03 o 
   7   7  17      321.17      299.57     98.33 o 
   9   7  17       95.63       50.75     48.02 o 
  11   7  17       15.49       13.72    267.47 o 
 -22   8  17      204.81      388.73    324.70 o 
 -20   8  17      655.09      772.88    246.96 o 
 -18   8  17       35.61       18.29    224.09 o 
 -16   8  17       25.09       41.16    361.29 o 
 -14   8  17      457.32      461.90    210.37 o 
 -12   8  17      455.94      434.46    160.06 o 
 -10   8  17        0.02        0.00     86.89 o 
  -8   8  17       19.18        0.00     59.45 o 
  -6   8  17      321.51      543.47    163.36 o 
  -4   8  17      966.46     1028.08    163.20 o 
  -2   8  17      422.51      580.16    227.90 o 
   0   8  17       81.64       37.39      9.11 o 
   2   8  17       17.19        0.00     63.02 o 
   4   8  17        5.37       24.44    259.28 o 
   6   8  17      182.53      301.84    393.30 o 
 -13   9  17        0.08        0.00    420.74 o 
 -11   9  17       52.56       32.01     22.87 o 
  -9   9  17      224.06      443.61    297.26 o 
  -7   9  17      153.96      228.66    182.93 o 
  -5   9  17      204.73      297.26    137.20 o 
  -3   9  17      305.17      324.70    310.98 o 
  -1   9  17      182.39      282.32    110.01 o 
 -34   0  18       27.60        0.00     27.44 o 
 -32   0  18       25.58        0.00    306.41 o 
 -30   0  18      125.05      128.05    420.74 o 
 -28   0  18     1927.03     2263.28    279.37 o 
 -26   0  18      712.36      828.65    136.99 o 
 -24   0  18     6149.09     5754.60    169.21 o 
 -22   0  18     5080.29     4603.80    104.55 o 
 -20   0  18      328.44      672.43    128.05 o 
 -18   0  18     1477.28     2029.86    160.32 o 
 -16   0  18       18.91      187.30    249.85 o 
 -14   0  18        0.64       18.29     71.14 o 
 -12   0  18    10789.46     9862.64    177.68 o 
 -10   0  18      431.74      349.71    104.40 o 
  -8   0  18      390.76      387.37    155.49 o 
  -6   0  18      384.35      348.26    137.78 o 
  -4   0  18     1400.81     1506.41     98.84 o 
  -2   0  18     3254.93     3090.63    131.17 o 
   0   0  18        2.49        0.00     45.11 o 
   2   0  18        0.79        0.00    156.81 o 
   4   0  18      377.47      411.59      4.57 o 
   6   0  18      143.19      100.61    128.05 o 
   8   0  18      104.13      160.06    297.26 o 
  10   0  18      952.93      859.78    105.19 o 
  12   0  18     1913.93     1920.78    365.86 o 
  14   0  18       18.34        0.00     36.59 o 
  16   0  18       90.00      169.21    114.33 o 
  18   0  18      178.09       86.89    443.61 o 
  20   0  18      231.13      182.93    297.26 o 
 -35   1  18     2831.57     2949.76     82.32 o 
 -33   1  18      504.84      492.82    116.00 o 
 -31   1  18      754.62      756.45     62.50 o 
 -29   1  18       73.60        0.00     75.02 o 
 -27   1  18     2817.86     3014.31    206.46 o 
 -25   1  18      902.98      964.27     55.65 o 
 -23   1  18     1164.59     1171.85     35.33 o 
 -21   1  18     1473.73     1363.58    212.34 o 
 -19   1  18       61.08      141.35    117.50 o 
 -17   1  18     2649.32     2763.91    193.59 o 
 -15   1  18       46.88        0.00     87.02 o 
 -13   1  18      317.16      346.31     49.87 o 
 -11   1  18     1977.52     1871.25    137.07 o 
  -9   1  18      107.28       11.94     26.64 o 
  -7   1  18      522.90      526.97     71.30 o 
  -5   1  18       77.20      220.56     75.63 o 
  -3   1  18      411.06      433.40     62.93 o 
  -1   1  18     1379.45     1775.13    106.18 o 
   1   1  18        0.25        0.00     24.52 o 
   3   1  18     1411.50     1794.43    120.14 o 
   5   1  18     2345.72     2619.34    269.82 o 
   7   1  18       12.62        0.00     83.71 o 
   9   1  18      547.30      597.11    140.01 o 
  11   1  18       22.00       93.72    125.27 o 
  13   1  18      509.05      505.78     96.04 o 
  15   1  18       82.81       64.11     84.56 o 
  17   1  18      185.67      420.58    227.55 o 
  19   1  18      659.91      731.91    152.66 o 
 -34   2  18      981.37     1161.61     82.32 o 
 -32   2  18     1316.50     1330.82    214.94 o 
 -30   2  18      974.84      889.22    129.21 o 
 -28   2  18       13.31        0.00     38.87 o 
 -26   2  18      870.16     1399.28    423.03 o 
 -24   2  18      175.58       52.00     91.06 o 
 -22   2  18     2529.19     2367.33    246.03 o 
 -20   2  18     1289.01     1314.26     55.61 o 
 -18   2  18     1536.54     2019.20    142.27 o 
 -16   2  18      586.46      661.00    108.57 o 
 -14   2  18       17.87       44.32     94.80 o 
 -12   2  18     2060.99     2270.28    182.95 o 
 -10   2  18     1410.55     1450.84    110.14 o 
  -8   2  18        5.36        0.00     20.62 o 
  -6   2  18      605.69      585.02     72.15 o 
  -4   2  18      546.32      453.18    100.21 o 
  -2   2  18      856.29      723.96     69.70 o 
   0   2  18     1317.54     1995.85    185.22 o 
   2   2  18      133.98       77.85    137.96 o 
   4   2  18     2752.19     3249.22    225.74 o 
   6   2  18     1735.68     2879.22    259.28 o 
   8   2  18     1142.40     1411.00     58.74 o 
  10   2  18      206.35      128.05    260.68 o 
  12   2  18     2054.83     2532.32    243.07 o 
  14   2  18     2499.84     2202.24    391.02 o 
  16   2  18       58.27      155.49    104.08 o 
  18   2  18      145.98      123.65     68.60 o 
 -33   3  18      140.05      100.61    237.81 o 
 -31   3  18      350.88      507.63    182.93 o 
 -29   3  18     2262.13     2926.90    246.96 o 
 -27   3  18      186.91      209.42    151.70 o 
 -25   3  18       77.00      170.06    217.83 o 
 -23   3  18     1254.43     1100.85    181.40 o 
 -21   3  18      352.02      287.16    137.12 o 
 -19   3  18      237.13      313.55     48.64 o 
 -17   3  18      429.21      387.31     38.03 o 
 -15   3  18     1420.33     1640.46    243.30 o 
 -13   3  18     5803.87     5310.67    239.30 o 
 -11   3  18     3568.58     3366.47     71.14 o 
  -9   3  18      873.32      913.14     99.54 o 
  -7   3  18       26.69        0.00     15.83 o 
  -5   3  18        4.58        0.00     80.00 o 
  -3   3  18     1749.96     2095.64    110.03 o 
  -1   3  18     1224.67     1294.56    199.85 o 
   1   3  18       56.22        1.91     58.29 o 
   3   3  18       35.23        0.00    154.81 o 
   5   3  18     1011.11     1036.61    143.63 o 
   7   3  18        2.16        0.00    216.01 o 
   9   3  18        9.24       22.35    268.11 o 
  11   3  18       69.79       27.16     71.85 o 
  13   3  18     1021.14     1052.85     81.28 o 
  15   3  18     1147.69     1623.21    384.16 o 
  17   3  18        2.20        0.00    280.45 o 
 -32   4  18      185.25      242.38     96.04 o 
 -30   4  18      494.84      397.87     50.31 o 
 -28   4  18      968.82     1289.66    219.52 o 
 -26   4  18      300.26      567.09    361.29 o 
 -24   4  18     2806.42     2657.07     18.29 o 
 -22   4  18       66.88      128.05     86.89 o 
 -20   4  18     1360.61     1998.52    246.96 o 
 -18   4  18      132.15       64.33     97.72 o 
 -16   4  18       88.62       28.88    130.88 o 
 -14   4  18      103.91        3.38    130.71 o 
 -12   4  18     3721.10     3306.48    224.09 o 
 -10   4  18    10874.28    11679.12    109.38 o 
  -8   4  18    10468.38    11120.50    274.20 o 
  -6   4  18       71.74      107.81    125.78 o 
  -4   4  18     4079.62     3669.94     82.49 o 
  -2   4  18    13013.50    12607.90    416.23 o 
   0   4  18      280.92      378.31    146.32 o 
   2   4  18        7.48        0.00    164.97 o 
   4   4  18      341.16      306.06    104.17 o 
   6   4  18      396.98      411.37    257.73 o 
   8   4  18      342.20      314.11     29.73 o 
  10   4  18       92.94      109.76    297.26 o 
  12   4  18      487.97      433.97    185.99 o 
  14   4  18      616.22      664.99    175.67 o 
  16   4  18      193.89      411.10    265.60 o 
 -31   5  18      125.83       50.31    411.59 o 
 -29   5  18      973.38     1102.16    292.69 o 
 -27   5  18      388.53      612.82    347.57 o 
 -25   5  18      687.99      745.44    274.40 o 
 -23   5  18       31.54      196.65    187.50 o 
 -21   5  18      790.21      644.83    192.08 o 
 -19   5  18       86.17       64.03    310.98 o 
 -17   5  18        6.92        0.00     83.00 o 
 -15   5  18     6128.34     5848.91     45.54 o 
 -13   5  18        0.26        0.00     26.63 o 
 -11   5  18     3539.66     3912.03    108.08 o 
  -9   5  18      143.94      111.84     66.30 o 
  -7   5  18      439.49      276.11    128.58 o 
  -5   5  18      779.48      760.47    126.26 o 
  -3   5  18       64.38       63.33     25.90 o 
  -1   5  18     2222.60     2614.09    149.18 o 
   1   5  18     1383.00     1852.82    228.36 o 
   3   5  18     2011.07     2693.04    225.91 o 
   5   5  18      699.78      807.74    136.84 o 
   7   5  18        3.66       27.21    257.73 o 
   9   5  18        9.09        0.00     83.89 o 
  11   5  18        3.56        0.00    258.13 o 
  13   5  18       13.32        0.00    110.72 o 
  15   5  18      237.12      242.38    177.86 o 
 -28   6  18      268.30      169.21     77.75 o 
 -26   6  18      738.44      887.22    292.69 o 
 -24   6  18       46.59      260.68    237.81 o 
 -22   6  18        4.94       13.72    219.52 o 
 -20   6  18     2602.92     2958.91    160.06 o 
 -18   6  18      852.49     1833.88    333.85 o 
 -16   6  18      240.01      251.53     96.04 o 
 -14   6  18     1349.00     1347.84    128.05 o 
 -12   6  18     1971.22     1748.18    203.51 o 
 -10   6  18       23.11        0.00     44.34 o 
  -8   6  18        2.34        0.00     45.10 o 
  -6   6  18      117.32      227.14    134.79 o 
  -4   6  18     2778.11     2544.43     92.18 o 
  -2   6  18      812.31      792.72    219.06 o 
   0   6  18        0.44        0.00    127.61 o 
   2   6  18      783.51      535.55    443.61 o 
   4   6  18      345.51      221.09    186.44 o 
   6   6  18       23.49      269.34    214.16 o 
   8   6  18       17.59        0.00    169.90 o 
  10   6  18       25.79        0.00     20.58 o 
  12   6  18      406.38      426.05     89.18 o 
 -25   7  18      237.07      347.57    224.09 o 
 -23   7  18     1371.88     1897.91    407.02 o 
 -21   7  18      574.83      740.87    375.01 o 
 -19   7  18     2270.13     2547.31    224.09 o 
 -17   7  18        5.24        0.00     36.59 o 
 -15   7  18        0.02        0.00    182.93 o 
 -13   7  18        0.62        0.00    370.44 o 
 -11   7  18     2705.26     3132.51    231.06 o 
  -9   7  18       12.08        0.00    188.99 o 
  -7   7  18      676.99      669.96    126.39 o 
  -5   7  18      263.58      268.81    133.22 o 
  -3   7  18      378.22      378.88     54.88 o 
  -1   7  18      367.19      337.23     45.00 o 
   1   7  18      283.85      324.48    230.39 o 
   3   7  18        0.09       17.98    258.50 o 
   5   7  18      211.32      198.55     56.84 o 
   7   7  18      247.96      369.10    179.78 o 
   9   7  18        0.05        0.00     61.63 o 
 -20   8  18      105.75       50.31    420.74 o 
 -18   8  18       19.83        0.00    160.06 o 
 -16   8  18        2.17        0.00     77.75 o 
 -14   8  18        4.26        0.00    384.16 o 
 -12   8  18       55.04        0.00    260.68 o 
 -10   8  18       15.05        0.00     45.73 o 
  -8   8  18      265.93      480.19    384.16 o 
  -6   8  18      154.65      242.64    259.79 o 
  -4   8  18        3.34        0.00    205.75 o 
  -2   8  18       50.58        0.00    118.26 o 
   0   8  18       27.42        0.00    103.50 o 
   2   8  18       63.80       20.36    236.11 o 
   4   8  18       11.57        0.00     45.25 o 
  -9   9  18      576.34      548.79     86.89 o 
  -7   9  18        4.10        0.00    100.61 o 
 -35   1  19      193.17      201.22     86.89 o 
 -33   1  19      135.37      146.34     86.89 o 
 -31   1  19       15.31        0.00    227.97 o 
 -29   1  19      847.11      688.05    142.88 o 
 -27   1  19       20.26        0.00     43.98 o 
 -25   1  19      876.33      747.33     70.12 o 
 -23   1  19       67.23        0.00     28.60 o 
 -21   1  19      124.74      143.84     40.10 o 
 -19   1  19      231.27      177.64     34.12 o 
 -17   1  19     2153.02     2227.25    141.21 o 
 -15   1  19      326.10      419.27    127.00 o 
 -13   1  19     1670.00     1630.87     79.07 o 
 -11   1  19        0.93        0.00     35.01 o 
  -9   1  19     2570.53     2330.76     81.95 o 
  -7   1  19     2313.66     2522.94    253.91 o 
  -5   1  19      567.27      597.32     37.73 o 
  -3   1  19     5593.74     5215.39     95.18 o 
  -1   1  19      382.80      472.45    158.95 o 
   1   1  19      642.60      639.49    209.58 o 
   3   1  19      413.66      588.77    190.43 o 
   5   1  19      123.64       97.97    180.88 o 
   7   1  19       16.89        0.00     91.78 o 
   9   1  19      167.29      104.34     84.98 o 
  11   1  19      971.26     1293.80    269.89 o 
  13   1  19      666.95      858.12     45.26 o 
  15   1  19        1.25        0.00     27.44 o 
  17   1  19       37.74       16.09     69.93 o 
 -34   2  19       25.09        0.00     13.72 o 
 -32   2  19      160.74      379.58    324.70 o 
 -30   2  19        2.21        0.00    137.87 o 
 -28   2  19       37.77        2.53    166.52 o 
 -26   2  19     1721.42     1858.37    167.43 o 
 -24   2  19        4.15        0.00    206.79 o 
 -22   2  19      472.19      482.32    117.23 o 
 -20   2  19       54.31       12.51      8.44 o 
 -18   2  19      559.79      866.42    154.40 o 
 -16   2  19      889.13      756.44     84.64 o 
 -14   2  19     1767.53     2305.55    180.69 o 
 -12   2  19     1085.14     1154.90    254.75 o 
 -10   2  19     1386.01     1534.62    280.46 o 
  -8   2  19       83.50      102.94     35.49 o 
  -6   2  19        7.46        0.00    113.71 o 
  -4   2  19        5.02        0.00    161.58 o 
  -2   2  19        3.37        0.00     52.39 o 
   0   2  19       37.94       40.37    176.09 o 
   2   2  19       27.06      172.18    157.68 o 
   4   2  19     1225.75     1114.93    112.05 o 
   6   2  19        0.35        0.00     22.11 o 
   8   2  19       13.06       38.12    231.84 o 
  10   2  19       49.50        0.00    110.49 o 
  12   2  19      141.09      209.65    152.36 o 
  14   2  19       36.03      127.46    123.50 o 
  16   2  19      408.92      621.71    281.27 o 
  18   2  19       16.74       10.67    271.41 o 
 -33   3  19       12.01       13.72    283.54 o 
 -31   3  19       25.77       18.29    260.68 o 
 -29   3  19      626.61      699.71    141.77 o 
 -27   3  19      284.17      493.91    338.42 o 
 -25   3  19     6072.95     5991.66    136.02 o 
 -23   3  19      679.09      954.43    100.61 o 
 -21   3  19     6923.48     6201.50    260.83 o 
 -19   3  19     1240.39     1845.32    159.00 o 
 -17   3  19     2330.15     2340.86    144.60 o 
 -15   3  19     2800.84     3057.89    138.36 o 
 -13   3  19       97.32       42.88     22.23 o 
 -11   3  19    23210.30    20583.97    191.95 o 
  -9   3  19       14.59        0.00     43.45 o 
  -7   3  19     4837.36     4753.98    216.11 o 
  -5   3  19      278.65      404.33    134.57 o 
  -3   3  19     4777.38     4329.99    148.97 o 
  -1   3  19     3136.56     3133.17    179.90 o 
   1   3  19      730.53      735.89    131.71 o 
   3   3  19     1570.32     1929.12    155.97 o 
   5   3  19       12.47        0.00      8.97 o 
   7   3  19        3.96        0.00    142.32 o 
   9   3  19      333.56      498.33    290.56 o 
  11   3  19      317.11      358.38    121.19 o 
  13   3  19      650.81      595.06     96.20 o 
  15   3  19        3.53        0.00     45.18 o 
  17   3  19        0.19        0.00    251.99 o 
 -32   4  19     1004.62      932.95    219.52 o 
 -30   4  19      903.89      708.86    347.57 o 
 -28   4  19      285.57      471.05    457.33 o 
 -26   4  19     1173.71     1303.38    100.61 o 
 -24   4  19      156.38      137.20     64.03 o 
 -22   4  19      507.01      658.55    434.46 o 
 -20   4  19     3739.66     3532.75    201.94 o 
 -18   4  19      154.73      213.39    105.39 o 
 -16   4  19      135.94       20.80     36.06 o 
 -14   4  19       27.52       90.19    131.39 o 
 -12   4  19    18995.56    18637.77    327.30 o 
 -10   4  19        0.48        0.00    124.27 o 
  -8   4  19     2016.07     2344.52    128.75 o 
  -6   4  19      191.10      241.60     81.68 o 
  -4   4  19      819.97      746.16     77.44 o 
  -2   4  19        0.90        0.00     80.74 o 
   0   4  19       24.15        0.00    250.48 o 
   2   4  19     1406.04     1683.80    359.00 o 
   4   4  19       58.07       32.08     89.05 o 
   6   4  19     1073.48     1403.59    226.38 o 
   8   4  19        5.54        0.00     91.39 o 
  10   4  19      265.68      397.87    192.08 o 
  12   4  19        3.67        1.02    165.82 o 
  14   4  19      288.56      434.90    255.50 o 
 -31   5  19     1101.42     1065.57     32.01 o 
 -29   5  19      252.74      233.24    251.53 o 
 -27   5  19       79.57       50.31    219.52 o 
 -25   5  19        0.98        0.00     50.31 o 
 -23   5  19      224.34      333.85    214.94 o 
 -21   5  19      121.55      288.12    288.12 o 
 -19   5  19      468.12      443.61    278.97 o 
 -17   5  19       91.53      196.40    136.40 o 
 -15   5  19      604.17      730.50    156.01 o 
 -13   5  19     1885.11     2082.57    122.48 o 
 -11   5  19      718.98      868.06    130.78 o 
  -9   5  19     2340.06     2323.08     58.20 o 
  -7   5  19     3701.39     3573.69    187.85 o 
  -5   5  19     1033.03     1054.45    123.31 o 
  -3   5  19        0.27        0.00     22.87 o 
  -1   5  19      386.69      452.75    397.87 o 
   1   5  19      242.70      283.96     72.52 o 
   3   5  19       17.62        0.00    216.19 o 
   5   5  19      519.43      501.10     20.58 o 
   7   5  19      225.80      390.64    204.41 o 
   9   5  19      733.86      711.92    179.33 o 
  11   5  19       26.25        0.00    146.04 o 
  13   5  19       33.01        0.00     54.55 o 
 -28   6  19      188.84      452.75    356.72 o 
 -26   6  19      209.06      498.49    407.02 o 
 -24   6  19      350.01      393.30    141.77 o 
 -22   6  19      287.08      361.29    187.50 o 
 -20   6  19      627.24      580.81     32.01 o 
 -18   6  19      124.90      132.62    443.61 o 
 -16   6  19      496.70      375.01     27.44 o 
 -14   6  19      933.00      902.36     86.89 o 
 -12   6  19      375.96      291.74     53.74 o 
 -10   6  19      684.92      698.78     74.43 o 
  -8   6  19      271.59      271.76     86.13 o 
  -6   6  19      122.92       66.37     25.15 o 
  -4   6  19     2569.72     3128.23    163.44 o 
  -2   6  19       45.96       76.91     76.60 o 
   0   6  19     2519.05     2738.33    151.29 o 
   2   6  19        2.58       25.06    279.04 o 
   4   6  19        6.61        0.00     78.49 o 
   6   6  19       81.12       18.29     33.84 o 
   8   6  19      113.39       91.04    277.79 o 
  10   6  19      129.19      178.10    102.90 o 
 -25   7  19      186.61      347.57    343.00 o 
 -23   7  19        6.64        4.57    269.82 o 
 -21   7  19       15.47       32.01    306.41 o 
 -19   7  19      220.71      141.77    146.34 o 
 -17   7  19      153.81      242.38    114.33 o 
 -15   7  19       48.23        0.00    219.52 o 
 -13   7  19      908.38      896.36    105.19 o 
 -11   7  19       10.03        0.00    347.57 o 
  -9   7  19       95.26       53.20     98.33 o 
  -7   7  19       79.47       83.32     64.03 o 
  -5   7  19     1082.95     1007.11    191.84 o 
  -3   7  19      100.02       57.49    105.44 o 
  -1   7  19      298.48      260.26     86.89 o 
   1   7  19      500.45      657.11    253.42 o 
   3   7  19        3.37        0.00     49.90 o 
   5   7  19       18.44        0.00     36.59 o 
   7   7  19      130.30       66.24    253.47 o 
 -18   8  19      327.60      297.26     36.59 o 
 -16   8  19        0.60        0.00     59.45 o 
 -14   8  19        5.88        0.00     45.73 o 
 -12   8  19       42.45       68.60    274.40 o 
 -10   8  19      166.88      128.05    260.68 o 
  -8   8  19      374.66      471.05    310.98 o 
  -6   8  19       94.48       50.31     86.89 o 
  -4   8  19      237.21      242.08     72.28 o 
  -2   8  19        0.20        0.00    171.04 o 
   0   8  19      236.48      156.11     54.88 o 
   2   8  19       47.70        0.00    182.93 o 
 -34   0  20       18.96        0.00    224.09 o 
 -32   0  20     1066.66     1015.27      4.57 o 
 -30   0  20      384.00      370.44    100.61 o 
 -28   0  20      559.14      484.77    283.54 o 
 -26   0  20       10.87        3.67     73.45 o 
 -24   0  20     3771.14     3880.86    211.87 o 
 -22   0  20     2119.32     2211.57    148.63 o 
 -20   0  20     6352.39     6066.08    116.28 o 
 -18   0  20     7921.70     7833.30    203.51 o 
 -16   0  20     3261.28     3686.95    177.80 o 
 -14   0  20    13474.62    12513.53    404.73 o 
 -12   0  20       26.00       49.93     97.64 o 
 -10   0  20     1972.07     1858.14    173.78 o 
  -8   0  20      644.50      665.34    104.08 o 
  -6   0  20       92.90      107.40    297.03 o 
  -4   0  20     1065.60     1287.62    251.53 o 
  -2   0  20      471.36      471.05    251.53 o 
   0   0  20      927.44     1376.56    137.20 o 
   2   0  20       34.26        0.00     96.04 o 
   4   0  20       54.93        0.00    132.62 o 
   6   0  20     1018.01     1257.65    448.18 o 
   8   0  20     3299.14     3393.37    150.92 o 
  10   0  20      230.87      315.56    219.52 o 
  12   0  20       38.83        0.00     22.87 o 
  14   0  20      359.85      525.93    402.45 o 
  16   0  20      535.22      695.14    375.01 o 
 -35   1  20       28.36        0.00    407.02 o 
 -33   1  20      264.83      407.02    288.12 o 
 -31   1  20      153.94       87.45    150.56 o 
 -29   1  20      113.98       76.91    138.43 o 
 -27   1  20      117.70       97.10     40.24 o 
 -25   1  20     1252.74     1284.91    108.92 o 
 -23   1  20     9216.46     8305.98     96.11 o 
 -21   1  20     1233.43     1412.11     96.49 o 
 -19   1  20        4.47        0.00     35.58 o 
 -17   1  20      265.50      277.02    123.34 o 
 -15   1  20      383.66      430.56     56.57 o 
 -13   1  20       69.78       61.55    133.02 o 
 -11   1  20        7.51        0.00     56.29 o 
  -9   1  20     8766.59     8545.73    177.40 o 
  -7   1  20     3941.37     3947.37    100.65 o 
  -5   1  20     1602.48     1970.51     89.65 o 
  -3   1  20      231.56      407.72    183.93 o 
  -1   1  20     1831.06     1757.32    338.42 o 
   1   1  20       31.02        6.24     34.30 o 
   3   1  20      297.54      246.26     12.27 o 
   5   1  20       23.65        0.00     57.94 o 
   7   1  20      193.57      155.56    138.69 o 
   9   1  20       69.50       12.78     43.23 o 
  11   1  20      527.33      727.10    264.82 o 
  13   1  20      207.56      124.08     54.88 o 
  15   1  20        2.01        0.00    174.14 o 
  17   1  20       26.83       15.76    154.85 o 
 -34   2  20      931.43     1454.30    246.96 o 
 -32   2  20      280.05      205.80     54.88 o 
 -30   2  20      277.97      329.28     50.31 o 
 -28   2  20        0.34        0.00    234.02 o 
 -26   2  20     1307.81     1308.82    168.32 o 
 -24   2  20     3720.16     3891.66    132.63 o 
 -22   2  20      117.91      102.77    176.03 o 
 -20   2  20        1.63        0.00     63.25 o 
 -18   2  20      742.61      648.95     49.95 o 
 -16   2  20      495.80      432.18     66.38 o 
 -14   2  20     2605.74     2965.91     80.29 o 
 -12   2  20      338.40      265.93    107.94 o 
 -10   2  20      819.08      835.41    185.92 o 
  -8   2  20     4154.82     3942.71     68.04 o 
  -6   2  20      768.55      952.90    181.48 o 
  -4   2  20       69.87       60.01     86.26 o 
  -2   2  20      222.24      194.55     55.47 o 
   0   2  20      432.38      394.28    144.33 o 
   2   2  20        1.59        0.00    247.73 o 
   4   2  20      396.63      498.69    199.37 o 
   6   2  20       84.09       97.70     54.88 o 
   8   2  20     1933.64     1958.55     50.31 o 
  10   2  20       31.55      333.85    289.41 o 
  12   2  20     1881.18     1651.99    157.78 o 
  14   2  20     2078.64     1776.07     89.14 o 
  16   2  20      160.56      117.81    117.01 o 
 -33   3  20       10.46        0.00    187.50 o 
 -31   3  20      839.57      722.58    105.19 o 
 -29   3  20       25.45      173.78    164.64 o 
 -27   3  20      444.86      466.47    100.61 o 
 -25   3  20     1856.82     2023.89    270.72 o 
 -23   3  20        6.34        0.00     32.01 o 
 -21   3  20       48.53      248.12    142.78 o 
 -19   3  20       53.88       59.73     86.41 o 
 -17   3  20     1550.29     1564.15    130.81 o 
 -15   3  20      444.82      522.29    144.40 o 
 -13   3  20     2902.93     2736.82    354.17 o 
 -11   3  20       45.69       73.94     79.51 o 
  -9   3  20     2831.11     2711.83    264.12 o 
  -7   3  20       39.03        4.13     58.18 o 
  -5   3  20      616.68      567.56     50.55 o 
  -3   3  20        0.23        5.29    140.93 o 
  -1   3  20     2295.47     2453.49    200.48 o 
   1   3  20     1050.12     1296.29    171.50 o 
   3   3  20        2.34       15.09    229.22 o 
   5   3  20       18.84        0.34    185.98 o 
   7   3  20        5.73        0.00    151.41 o 
   9   3  20      524.77      524.37    114.07 o 
  11   3  20      686.77     1167.00    230.95 o 
  13   3  20      313.18      267.05     75.46 o 
  15   3  20      645.74      544.22    169.21 o 
 -32   4  20      229.64      315.56    407.02 o 
 -30   4  20      145.72       77.75    150.92 o 
 -28   4  20       95.33       41.16     27.44 o 
 -26   4  20       21.68        0.00    297.26 o 
 -24   4  20        2.52        0.00     86.89 o 
 -22   4  20       38.68       27.44    256.10 o 
 -20   4  20      257.82      310.41    117.65 o 
 -18   4  20     1430.16     1519.69     95.03 o 
 -16   4  20     1604.62     1857.46    155.05 o 
 -14   4  20     2496.82     2547.30    182.17 o 
 -12   4  20      174.66      215.88     79.55 o 
 -10   4  20     3179.21     3267.68    126.42 o 
  -8   4  20     1308.04     1551.03    313.52 o 
  -6   4  20      294.91      476.66    165.24 o 
  -4   4  20      155.26      104.45    138.15 o 
  -2   4  20      899.57      867.79    154.15 o 
   0   4  20     2863.44     2368.85     84.09 o 
   2   4  20        5.06        3.06    147.49 o 
   4   4  20     3292.97     2803.53    354.43 o 
   6   4  20      950.80      812.72     57.61 o 
   8   4  20      169.46      119.46     49.56 o 
  10   4  20       59.54      139.03    169.57 o 
  12   4  20      727.50      724.06    140.64 o 
  14   4  20      267.15      333.26     96.83 o 
 -29   5  20      586.01      461.90    274.40 o 
 -27   5  20       25.39      114.33    109.76 o 
 -25   5  20       68.14        0.00     96.04 o 
 -23   5  20       13.07        0.00    320.13 o 
 -21   5  20       24.02       13.72    333.85 o 
 -19   5  20     3468.29     3301.90     32.01 o 
 -17   5  20      317.28      461.76    153.95 o 
 -15   5  20      888.35      797.20    512.21 o 
 -13   5  20       14.37        0.00    148.54 o 
 -11   5  20        1.12        5.01    161.81 o 
  -9   5  20      754.80      701.10     88.21 o 
  -7   5  20      228.21      155.76     31.20 o 
  -5   5  20       70.40        0.00     49.62 o 
  -3   5  20       18.80        0.00    195.09 o 
  -1   5  20     1189.80      910.08    109.76 o 
   1   5  20      628.86      708.86     41.16 o 
   3   5  20     1416.90     2022.35    180.64 o 
   5   5  20       32.68        0.00     50.55 o 
   7   5  20       32.47        0.00     64.03 o 
   9   5  20        4.85        0.00     18.29 o 
  11   5  20       21.58        0.00    292.00 o 
 -26   6  20       26.09        0.00     45.73 o 
 -24   6  20     1339.82     2186.03    397.87 o 
 -22   6  20      266.30      333.85    224.09 o 
 -20   6  20       61.75       54.88     64.03 o 
 -18   6  20      443.63      407.02    178.36 o 
 -16   6  20      700.18      713.43    402.45 o 
 -14   6  20       12.00        0.00     13.72 o 
 -12   6  20       34.70        0.00    149.72 o 
 -10   6  20     1120.65     1166.18    265.25 o 
  -8   6  20      482.18      413.88    163.94 o 
  -6   6  20      149.42       43.23    132.10 o 
  -4   6  20      143.93      146.35     88.39 o 
  -2   6  20       37.49       22.87    112.63 o 
   0   6  20      416.74      500.29    163.48 o 
   2   6  20        0.02        0.00     62.78 o 
   4   6  20      633.67      501.60    134.91 o 
   6   6  20        6.65        0.00     72.68 o 
   8   6  20       17.18        7.71    200.02 o 
 -23   7  20      141.96      128.05     59.45 o 
 -21   7  20        0.65        0.00    173.78 o 
 -19   7  20      152.24      178.36     36.59 o 
 -17   7  20       13.31        0.00    196.65 o 
 -15   7  20      193.11      320.13    173.78 o 
 -13   7  20       16.65       64.03    429.89 o 
 -11   7  20      235.42      246.96     50.31 o 
  -9   7  20      189.73      114.70    116.62 o 
  -7   7  20       18.31        0.00     92.09 o 
  -5   7  20        2.44        0.00    100.30 o 
  -3   7  20        1.52       69.15    124.31 o 
  -1   7  20      177.27      167.55    135.36 o 
   1   7  20      126.05      129.14     90.52 o 
   3   7  20        9.20        0.00    132.79 o 
   5   7  20       92.84       24.95     73.54 o 
 -16   8  20      646.65      539.65    288.12 o 
 -14   8  20       80.74      210.37    160.06 o 
 -12   8  20      323.17      461.90    333.85 o 
 -10   8  20      383.68      471.05    315.56 o 
  -8   8  20       11.77       22.87    393.30 o 
  -6   8  20      169.50       54.88     73.17 o 
  -4   8  20        6.70        0.00     36.34 o 
  -2   8  20      255.19      202.92     45.73 o 
 -33   1  21       90.61      150.92     86.89 o 
 -31   1  21      144.12      155.27     86.89 o 
 -29   1  21      871.34      961.82     59.45 o 
 -27   1  21        7.62        0.00    114.24 o 
 -25   1  21     3318.70     3104.50    227.62 o 
 -23   1  21     1624.92     1648.15     78.51 o 
 -21   1  21       13.88        0.00    138.01 o 
 -19   1  21     1025.78     1032.34    184.84 o 
 -17   1  21       55.43        7.08     61.87 o 
 -15   1  21       71.46       36.08     56.60 o 
 -13   1  21    10470.82    10105.84    692.76 o 
 -11   1  21       50.88       42.99    108.39 o 
  -9   1  21    11394.90    11047.36    231.07 o 
  -7   1  21     1146.32     1335.59    212.31 o 
  -5   1  21       33.15        0.00      8.67 o 
  -3   1  21      626.31      595.91     65.91 o 
  -1   1  21     2931.19     2923.43    182.93 o 
   1   1  21     1382.77     1433.18    274.40 o 
   3   1  21       25.78        0.00    169.44 o 
   5   1  21      722.90      720.16    191.41 o 
   7   1  21      930.30     1510.09    166.55 o 
   9   1  21       42.02        4.47     34.30 o 
  11   1  21      359.82      515.47    186.59 o 
  13   1  21       36.83       33.20    251.97 o 
  15   1  21       31.69        0.00    202.37 o 
 -34   2  21       14.77        0.00     96.04 o 
 -32   2  21      192.93      155.49     13.72 o 
 -30   2  21      209.08      173.78    224.09 o 
 -28   2  21      450.64      435.37    127.96 o 
 -26   2  21     1571.76     1438.08     36.59 o 
 -24   2  21       28.89        9.53    266.77 o 
 -22   2  21       43.14        0.00     22.62 o 
 -20   2  21        6.79        0.00     36.59 o 
 -18   2  21      194.83      345.44    126.80 o 
 -16   2  21     2001.82     1919.49    154.45 o 
 -14   2  21     1523.92     1741.81    153.21 o 
 -12   2  21     1684.89     1908.04    104.33 o 
 -10   2  21     3172.57     3350.13    158.27 o 
  -8   2  21     9953.63     9173.43    116.66 o 
  -6   2  21      646.73      588.17    134.53 o 
  -4   2  21        1.70       13.41     60.44 o 
  -2   2  21      417.56      326.86    112.63 o 
   0   2  21       62.80        2.74     25.22 o 
   2   2  21      136.32      202.65     83.27 o 
   4   2  21      155.76       80.03     82.43 o 
   6   2  21     1153.88     1826.18    148.01 o 
   8   2  21      898.81     1500.48    235.52 o 
  10   2  21        9.60        0.00    118.68 o 
  12   2  21       40.19        0.00     32.01 o 
  14   2  21       39.98        0.00    155.97 o 
 -33   3  21     1517.37     2272.92    420.74 o 
 -31   3  21     1809.77     1724.12    343.00 o 
 -29   3  21       47.16       13.72    160.06 o 
 -27   3  21     1113.86     1271.37    201.22 o 
 -25   3  21       40.85       22.87    233.24 o 
 -23   3  21      947.91     1569.53    233.24 o 
 -21   3  21      704.82      867.97    154.72 o 
 -19   3  21        0.93        0.00     16.35 o 
 -17   3  21      368.59      386.20     85.57 o 
 -15   3  21      567.85      504.44     98.84 o 
 -13   3  21     1897.60     1695.48    304.26 o 
 -11   3  21       16.34        0.00     86.64 o 
  -9   3  21       74.79        0.00     19.53 o 
  -7   3  21      480.54      482.39    247.41 o 
  -5   3  21       61.30       61.93    137.54 o 
  -3   3  21      376.63      372.23    134.78 o 
  -1   3  21      384.88      553.69     75.46 o 
   1   3  21     2851.59     2365.91     25.88 o 
   3   3  21      256.39      407.16    191.74 o 
   5   3  21      754.26      782.83    213.69 o 
   7   3  21      353.63      449.08    108.15 o 
   9   3  21     1056.92      905.51    169.75 o 
  11   3  21      248.37      189.54     25.22 o 
  13   3  21      120.60      211.03    245.51 o 
 -30   4  21      130.15       68.60     45.73 o 
 -28   4  21       41.02       41.16    411.59 o 
 -26   4  21      304.26      269.82     77.75 o 
 -24   4  21     2110.83     2282.06    128.05 o 
 -22   4  21      766.43      716.12    240.47 o 
 -20   4  21       42.07       11.22    267.96 o 
 -18   4  21       24.92        0.00     58.94 o 
 -16   4  21        9.60        0.00     77.16 o 
 -14   4  21      389.73      311.00     49.66 o 
 -12   4  21      540.91      501.47     61.59 o 
 -10   4  21      716.99      698.33    151.67 o 
  -8   4  21     1486.63     1447.63    127.99 o 
  -6   4  21     2004.17     1820.37     71.10 o 
  -4   4  21        1.18       69.79     93.53 o 
  -2   4  21      241.58      362.35    133.22 o 
   0   4  21     2437.60     2359.91    132.62 o 
   2   4  21      316.71      386.16    200.89 o 
   4   4  21       67.34      252.52    158.92 o 
   6   4  21      213.28      205.92    171.04 o 
   8   4  21       48.99       54.66     84.61 o 
  10   4  21      749.64      625.74     42.24 o 
  12   4  21        0.12        0.00     76.37 o 
 -29   5  21      553.95      603.67    370.44 o 
 -27   5  21        0.28        0.00    150.92 o 
 -25   5  21       60.29        0.00     73.17 o 
 -23   5  21      272.10      233.24    310.98 o 
 -21   5  21      171.83      397.87    310.98 o 
 -19   5  21      691.24      676.84    288.12 o 
 -17   5  21      152.52      306.41    425.31 o 
 -15   5  21       12.71        8.56    235.10 o 
 -13   5  21        9.54      100.61    310.98 o 
 -11   5  21      111.25       65.61     45.21 o 
  -9   5  21      774.43      720.67     87.76 o 
  -7   5  21      439.55      471.78     16.94 o 
  -5   5  21       30.56        0.00     80.56 o 
  -3   5  21      127.67       84.46    278.03 o 
  -1   5  21      444.76      603.15    106.13 o 
   1   5  21      890.13      814.04    164.64 o 
   3   5  21        6.15        0.00     22.24 o 
   5   5  21       95.15       50.24    225.04 o 
   7   5  21       39.32        0.00    147.75 o 
   9   5  21       22.48        0.00     78.84 o 
 -26   6  21       54.36       18.29    233.24 o 
 -24   6  21      138.46      269.82    224.09 o 
 -22   6  21      115.01      196.65    246.96 o 
 -20   6  21       20.21       13.72    260.68 o 
 -18   6  21       44.24      233.24    283.54 o 
 -16   6  21      195.25      365.86    233.24 o 
 -14   6  21       66.71      251.53    324.70 o 
 -12   6  21     1032.69     1028.69    225.33 o 
 -10   6  21      135.53      180.62    127.42 o 
  -8   6  21       62.99      127.20    221.81 o 
  -6   6  21      186.80      201.22    172.44 o 
  -4   6  21      648.02      633.23    283.88 o 
  -2   6  21       20.70        0.00     35.97 o 
   0   6  21       55.56        0.00     45.73 o 
   2   6  21      517.16      603.86    149.60 o 
   4   6  21       76.02       35.73    245.33 o 
   6   6  21       20.55        0.00     22.42 o 
 -21   7  21       25.53        0.00    160.06 o 
 -19   7  21       34.22       36.59    393.30 o 
 -17   7  21      316.13      434.46    265.25 o 
 -15   7  21      443.24      411.59    407.02 o 
 -13   7  21       67.43       41.16    246.96 o 
 -11   7  21        0.20        0.00    123.48 o 
  -9   7  21       83.81        0.00     86.89 o 
  -7   7  21      500.55      567.13    140.64 o 
  -5   7  21      136.13      141.77    283.54 o 
  -3   7  21      249.95      167.38     91.32 o 
  -1   7  21      238.93      358.87    166.95 o 
   1   7  21      330.15      259.18     68.66 o 
   3   7  21      116.70       24.33     32.01 o 
 -12   8  21      289.43      306.41    201.22 o 
 -10   8  21       68.02       13.72     64.03 o 
  -8   8  21       47.54      178.36    160.06 o 
 -30   0  22      275.07      365.86    306.41 o 
 -28   0  22     2730.46     3027.51    178.36 o 
 -26   0  22      825.22      828.05    118.05 o 
 -24   0  22       98.27       59.45    316.91 o 
 -22   0  22     7684.60     8082.47    134.32 o 
 -20   0  22       58.17       10.28     49.90 o 
 -18   0  22      127.91      177.62     65.35 o 
 -16   0  22      867.19      920.18     78.00 o 
 -14   0  22      551.72      600.69    225.89 o 
 -12   0  22       68.18      209.84    169.12 o 
 -10   0  22     2305.55     2506.10     78.78 o 
  -8   0  22     6903.87     6338.56     45.73 o 
  -6   0  22       17.92       54.88    109.76 o 
  -4   0  22        1.45        0.00     45.73 o 
  -2   0  22       26.60      219.52    448.18 o 
   0   0  22       14.15        0.00     86.89 o 
   2   0  22      242.61      402.45    333.85 o 
   4   0  22        7.49        0.00    310.98 o 
   6   0  22     1040.55     1362.84    118.91 o 
   8   0  22      556.64      507.63    173.78 o 
  10   0  22        6.08        0.00    224.09 o 
  12   0  22       14.72        0.00     64.03 o 
  14   0  22      105.84      192.08    146.34 o 
 -33   1  22      138.17       86.89     45.73 o 
 -31   1  22      273.85      278.97    128.05 o 
 -29   1  22      116.36       70.63    214.27 o 
 -27   1  22      105.30       20.18    142.12 o 
 -25   1  22       19.96        0.00     27.44 o 
 -23   1  22       52.73       20.89     92.85 o 
 -21   1  22     1155.91     1147.19    138.19 o 
 -19   1  22     1183.08      956.82    151.21 o 
 -17   1  22     1053.67     1022.34    118.76 o 
 -15   1  22      607.62      592.37     68.61 o 
 -13   1  22     6316.21     5785.99    104.37 o 
 -11   1  22     3966.63     3434.51    101.33 o 
  -9   1  22     2840.28     2667.72    243.26 o 
  -7   1  22     3536.56     3923.63    217.62 o 
  -5   1  22     3139.74     3531.77    119.40 o 
  -3   1  22      853.99      852.29    126.39 o 
  -1   1  22      165.29      227.03    166.85 o 
   1   1  22      824.24      712.30    216.44 o 
   3   1  22        8.44        0.00    124.31 o 
   5   1  22      498.29      401.09     86.89 o 
   7   1  22       45.50       68.60    114.28 o 
   9   1  22       65.01        0.00     75.87 o 
  11   1  22      332.67      536.58    234.41 o 
  13   1  22       53.87        0.00     70.97 o 
 -32   2  22       90.68      109.76    182.93 o 
 -30   2  22      150.81      297.26    407.02 o 
 -28   2  22     1345.96     1664.67    384.16 o 
 -26   2  22     2665.91     2347.37    107.47 o 
 -24   2  22      156.10      429.62    266.98 o 
 -22   2  22      334.33      496.26    132.06 o 
 -20   2  22     1648.70     1656.82    132.28 o 
 -18   2  22       73.25      272.81    242.20 o 
 -16   2  22      269.43      227.84     71.09 o 
 -14   2  22      685.91      702.61     38.69 o 
 -12   2  22     4990.46     5032.08    121.46 o 
 -10   2  22      530.11      476.61     89.79 o 
  -8   2  22     4029.48     3599.94    490.28 o 
  -6   2  22      524.20      589.48    107.68 o 
  -4   2  22      460.27      941.37    427.60 o 
  -2   2  22      987.77     1067.40    122.78 o 
   0   2  22      255.68      298.78     75.46 o 
   2   2  22     1437.49     1619.74    274.40 o 
   4   2  22      273.25      459.93    138.43 o 
   6   2  22       13.82        0.00     18.29 o 
   8   2  22      654.55      540.37     67.03 o 
  10   2  22      271.80      339.90    220.39 o 
  12   2  22       45.13        0.00     39.42 o 
 -31   3  22       24.52        0.00    100.61 o 
 -29   3  22      295.86      269.82    146.34 o 
 -27   3  22      329.12      306.41     41.16 o 
 -25   3  22      110.11      301.84    260.68 o 
 -23   3  22       35.22        0.00      9.14 o 
 -21   3  22      486.34      523.58    142.95 o 
 -19   3  22        1.87        0.00    137.94 o 
 -17   3  22     3183.26     3328.68     99.01 o 
 -15   3  22      168.38      160.10     22.58 o 
 -13   3  22        3.26        0.00     22.74 o 
 -11   3  22      184.93      235.94     95.89 o 
  -9   3  22      810.83      860.80     51.68 o 
  -7   3  22     1143.56     1249.16    151.43 o 
  -5   3  22        8.47       44.13    254.64 o 
  -3   3  22     2730.94     2685.88    381.87 o 
  -1   3  22      802.61     1278.15    249.24 o 
   1   3  22      236.28      309.46    110.44 o 
   3   3  22        0.98        0.00    132.24 o 
   5   3  22      601.11      554.85    215.37 o 
   7   3  22      359.09      320.70    129.41 o 
   9   3  22       69.41       92.12    267.96 o 
  11   3  22      305.51      324.54    221.07 o 
 -30   4  22      106.59      182.93    201.22 o 
 -28   4  22      520.72      535.07    128.05 o 
 -26   4  22       40.85        0.00     41.16 o 
 -24   4  22     1067.60     1957.36    315.56 o 
 -22   4  22        0.58        9.15    384.16 o 
 -20   4  22      315.82      237.90     29.73 o 
 -18   4  22      461.07      702.12    229.84 o 
 -16   4  22      224.68      232.78    204.13 o 
 -14   4  22       26.40        0.00    135.31 o 
 -12   4  22      713.17     1431.99    143.43 o 
 -10   4  22     2368.38     2307.50    154.87 o 
  -8   4  22     2799.71     2570.38    120.80 o 
  -6   4  22      157.77       52.66    123.18 o 
  -4   4  22       12.09        7.81    155.44 o 
  -2   4  22      597.35      765.10    278.62 o 
   0   4  22       10.39        0.00     13.02 o 
   2   4  22     1761.87     2190.56    305.58 o 
   4   4  22       97.40       38.42     91.32 o 
   6   4  22      115.52       22.41     58.36 o 
   8   4  22      534.09      620.47    144.02 o 
  10   4  22       57.35        0.00    192.28 o 
 -27   5  22      202.00      105.19     54.88 o 
 -25   5  22       16.50        0.00     22.87 o 
 -23   5  22      708.27      594.53    214.94 o 
 -21   5  22       87.39       68.60    393.30 o 
 -19   5  22       19.52        0.00    182.93 o 
 -17   5  22       50.09       59.45    196.65 o 
 -15   5  22     1138.86     1445.16     73.17 o 
 -13   5  22      184.60       88.00    185.22 o 
 -11   5  22        5.23        0.00     45.04 o 
  -9   5  22     2290.31     2585.92     91.10 o 
  -7   5  22      646.09      685.46    122.43 o 
  -5   5  22        1.80        0.00    114.33 o 
  -3   5  22      164.07      119.35     63.04 o 
  -1   5  22      332.43      349.72    132.62 o 
   1   5  22       43.96       50.31    448.18 o 
   3   5  22        7.90        0.00    110.74 o 
   5   5  22      101.69      104.84    169.93 o 
   7   5  22      552.58      673.25    181.44 o 
 -24   6  22      129.58       64.03    146.34 o 
 -22   6  22       28.89       36.59    434.46 o 
 -20   6  22      121.90       96.04    274.40 o 
 -18   6  22       51.40      278.97    375.01 o 
 -16   6  22      125.34       32.01     59.45 o 
 -14   6  22      601.71      525.93    155.49 o 
 -12   6  22      119.01       27.44     96.04 o 
 -10   6  22      850.96      763.64     75.30 o 
  -8   6  22      309.48      275.41    173.43 o 
  -6   6  22       24.64        0.00     76.60 o 
  -4   6  22      788.53      769.40    175.05 o 
  -2   6  22       13.84        0.00    195.50 o 
   0   6  22        0.08        0.00    110.71 o 
   2   6  22        6.19        0.00     78.84 o 
   4   6  22      212.29      323.87    111.18 o 
 -19   7  22       97.13      105.19    397.87 o 
 -17   7  22        3.23        0.00    333.85 o 
 -15   7  22      167.75      324.70    333.85 o 
 -13   7  22       10.05       36.59    333.85 o 
 -11   7  22      690.73      745.44    114.33 o 
  -9   7  22       12.16        0.00    219.52 o 
  -7   7  22       94.33       62.71    198.71 o 
  -5   7  22       13.99        0.00    145.41 o 
  -3   7  22      238.68      208.30     31.77 o 
  -1   7  22      513.74      438.39     92.38 o 
 -33   1  23        0.07        0.00    169.21 o 
 -31   1  23       36.62        0.00    137.20 o 
 -29   1  23      426.69      413.09    175.09 o 
 -27   1  23     3921.51     4067.94    313.68 o 
 -25   1  23      162.36      303.13    238.18 o 
 -23   1  23       23.97      196.02    178.83 o 
 -21   1  23      355.50      173.19     86.37 o 
 -19   1  23        2.72        0.00     93.50 o 
 -17   1  23       38.47        0.00    103.41 o 
 -15   1  23       71.63      125.45     72.84 o 
 -13   1  23      229.97      287.09    178.01 o 
 -11   1  23       81.73      179.97    111.08 o 
  -9   1  23       50.55       22.53    131.52 o 
  -7   1  23       74.36      237.68    272.90 o 
  -5   1  23      222.64      226.58    109.76 o 
  -3   1  23     1243.90     1133.50    130.34 o 
  -1   1  23     1003.12      998.66     72.07 o 
   1   1  23       25.08        0.00    141.71 o 
   3   1  23       44.85      113.87    112.25 o 
   5   1  23      139.29      228.46    145.09 o 
   7   1  23     1321.51     1566.47    253.82 o 
   9   1  23      619.82      599.16     84.89 o 
  11   1  23       98.96       31.64     79.48 o 
 -32   2  23      177.74      118.91      4.57 o 
 -30   2  23       32.91        0.00     50.31 o 
 -28   2  23       87.23        0.00    100.61 o 
 -26   2  23      283.89      396.55    275.69 o 
 -24   2  23       29.39        0.00     39.56 o 
 -22   2  23      148.16      146.04     84.61 o 
 -20   2  23      885.82      815.36    221.30 o 
 -18   2  23      831.77      809.11     72.71 o 
 -16   2  23        7.89        0.00     37.04 o 
 -14   2  23       64.30        0.00    107.17 o 
 -12   2  23     1044.18     1061.08    130.41 o 
 -10   2  23      425.82      415.69     66.13 o 
  -8   2  23        1.80        4.29    284.54 o 
  -6   2  23      526.75      380.16     70.89 o 
  -4   2  23      133.14      255.91    180.88 o 
  -2   2  23      110.48       84.42    233.68 o 
   0   2  23     1227.19     1685.89    137.66 o 
   2   2  23     2841.86     3324.43    161.59 o 
   4   2  23      775.46      764.52     57.17 o 
   6   2  23      285.73      304.06    242.28 o 
   8   2  23       58.37       33.86     48.11 o 
  10   2  23      216.35      366.20    169.21 o 
 -31   3  23      337.43      352.14    397.87 o 
 -29   3  23        5.19       32.01    333.85 o 
 -27   3  23      466.53      475.62    187.50 o 
 -25   3  23      473.40      507.63    150.92 o 
 -23   3  23     1809.16     1950.05    281.26 o 
 -21   3  23     2084.22     2328.71    129.41 o 
 -19   3  23       42.44      281.51    271.41 o 
 -17   3  23       40.96        7.53     98.47 o 
 -15   3  23     1120.59     1166.60    213.33 o 
 -13   3  23      893.74     1317.80    164.76 o 
 -11   3  23       24.33        0.00     35.33 o 
  -9   3  23       61.94       83.17    141.20 o 
  -7   3  23      141.20       20.22    188.51 o 
  -5   3  23     2785.68     2315.92    109.76 o 
  -3   3  23      231.47      230.25     78.00 o 
  -1   3  23      321.84      362.03     61.63 o 
   1   3  23       31.44       64.03    124.64 o 
   3   3  23      319.52      332.58    199.16 o 
   5   3  23      858.74     1394.50    352.14 o 
   7   3  23        3.95        0.00    113.95 o 
   9   3  23      217.87      221.78    303.93 o 
 -28   4  23       98.73       45.73     59.45 o 
 -26   4  23      213.80      160.06    123.48 o 
 -24   4  23      333.44      370.44     64.03 o 
 -22   4  23      267.06      278.97    187.50 o 
 -20   4  23       14.27        0.00     44.06 o 
 -18   4  23      200.45       97.84    141.93 o 
 -16   4  23     1961.69     2024.66    148.63 o 
 -14   4  23     2502.36     2729.88    272.11 o 
 -12   4  23      301.65      268.17     81.23 o 
 -10   4  23     1630.76     1311.65     30.76 o 
  -8   4  23       95.85       71.27     36.27 o 
  -6   4  23       21.34        0.00     68.13 o 
  -4   4  23      618.06      545.82    205.42 o 
  -2   4  23       54.64       44.69    143.03 o 
   0   4  23      371.07      372.11    179.57 o 
   2   4  23       49.75        0.00    248.00 o 
   4   4  23      149.52      135.20    154.43 o 
   6   4  23      166.88       69.98     57.66 o 
   8   4  23       73.76      164.79    130.61 o 
 -27   5  23      284.91      420.74    434.46 o 
 -25   5  23      315.77      315.56    324.70 o 
 -23   5  23      807.20      868.92    420.74 o 
 -21   5  23        0.45        0.00    411.59 o 
 -19   5  23       43.57        0.00    182.93 o 
 -17   5  23      393.27      503.06    347.57 o 
 -15   5  23      104.17       94.48    192.97 o 
 -13   5  23     1217.00     1204.26     50.31 o 
 -11   5  23     1243.35     1779.88    210.37 o 
  -9   5  23      140.72       70.21     81.61 o 
  -7   5  23      303.22      362.66    113.49 o 
  -5   5  23     1598.24     1871.28    142.66 o 
  -3   5  23      120.49      214.94    229.60 o 
  -1   5  23       18.47        0.00    163.71 o 
   1   5  23        0.33        0.00    218.26 o 
   3   5  23      722.14      832.34    379.58 o 
   5   5  23       21.62        0.00     32.01 o 
 -22   6  23     1278.53     1394.85     68.60 o 
 -20   6  23      797.88      782.03     68.60 o 
 -18   6  23      254.97      233.24    288.12 o 
 -16   6  23        5.36        0.00     77.75 o 
 -14   6  23      156.23      292.69    187.50 o 
 -12   6  23        0.03        0.00     22.87 o 
 -10   6  23     1245.88     2137.06    276.70 o 
  -8   6  23       90.60      278.42    174.16 o 
  -6   6  23       15.01        0.00    146.82 o 
  -4   6  23       40.81        4.57    219.52 o 
  -2   6  23       79.04       22.54    149.60 o 
   0   6  23        0.08        0.00    244.50 o 
   2   6  23        0.10        0.00     96.10 o 
 -15   7  23       13.08       32.01    379.58 o 
 -13   7  23       60.49       36.59    269.82 o 
 -11   7  23      102.86      274.40    310.98 o 
  -9   7  23      409.85      393.30    224.09 o 
  -7   7  23        2.95        0.00    306.41 o 
  -5   7  23       28.31        0.00     62.88 o 
 -30   0  24      808.92      910.08    141.77 o 
 -28   0  24      255.96      439.03    320.13 o 
 -26   0  24      933.05     1047.28    237.81 o 
 -24   0  24      125.60       81.22    180.88 o 
 -22   0  24      104.53       96.38    144.06 o 
 -20   0  24        5.93        0.00     27.44 o 
 -18   0  24       71.41       36.59    109.76 o 
 -16   0  24      917.45      919.23     22.87 o 
 -14   0  24     1647.09     2067.12    246.96 o 
 -12   0  24    10356.74    11396.60    150.92 o 
 -10   0  24    13581.57    13797.57    210.37 o 
  -8   0  24     1624.63     2291.21    246.96 o 
  -6   0  24     7824.65     7788.29    370.44 o 
  -4   0  24      484.62      507.63     64.03 o 
  -2   0  24      169.33      214.94    384.16 o 
   0   0  24       55.24        0.00    169.21 o 
   2   0  24      441.05      425.31    141.77 o 
   4   0  24      412.69      503.06    439.03 o 
   6   0  24      185.58      379.58    265.25 o 
   8   0  24     1793.76     1952.79    114.33 o 
  10   0  24       23.92        0.00    196.65 o 
 -31   1  24      840.86      896.36    105.19 o 
 -29   1  24      453.57      414.53    100.61 o 
 -27   1  24       90.19       14.73     91.39 o 
 -25   1  24      559.90      631.70    144.99 o 
 -23   1  24      263.22      199.08    107.47 o 
 -21   1  24      181.84      118.27     60.51 o 
 -19   1  24     1522.40     1762.85     68.41 o 
 -17   1  24       20.62        0.00     22.41 o 
 -15   1  24       52.87        0.00     75.67 o 
 -13   1  24     5149.70     4891.86    242.38 o 
 -11   1  24     1793.97     2419.88    227.16 o 
  -9   1  24        0.85        0.00     25.15 o 
  -7   1  24       48.63       15.24    164.64 o 
  -5   1  24      535.32      879.70    221.84 o 
  -3   1  24      532.66      516.61     86.89 o 
  -1   1  24      241.73      269.78    116.62 o 
   1   1  24     2631.40     2743.16     56.68 o 
   3   1  24      617.63      651.51     77.41 o 
   5   1  24      201.53      193.88    159.83 o 
   7   1  24        2.45        0.00    219.26 o 
   9   1  24       53.43        0.64     81.61 o 
 -30   2  24      111.63        0.00    269.82 o 
 -28   2  24       73.64       45.73      9.15 o 
 -26   2  24      525.89      647.26    121.86 o 
 -24   2  24      616.81      690.38    163.09 o 
 -22   2  24       33.25        6.63    124.14 o 
 -20   2  24       89.94        3.72    181.04 o 
 -18   2  24      964.34     1342.17    138.69 o 
 -16   2  24       32.03        0.00    119.30 o 
 -14   2  24       12.59        2.46    123.02 o 
 -12   2  24      255.11      205.77     51.75 o 
 -10   2  24     2284.84     1921.38     45.73 o 
  -8   2  24        0.20        0.00    179.33 o 
  -6   2  24     6121.93     5987.00    161.31 o 
  -4   2  24     4579.68     4462.22    340.71 o 
  -2   2  24      659.52      628.67    201.53 o 
   0   2  24      263.42      222.02     26.79 o 
   2   2  24      334.01      393.04    225.26 o 
   4   2  24      481.56      425.31    166.33 o 
   6   2  24       44.85       15.85    213.57 o 
   8   2  24       32.22        0.00     43.65 o 
 -29   3  24       30.65        0.00    219.52 o 
 -27   3  24      408.88      603.67    397.87 o 
 -25   3  24        3.92        0.00    224.09 o 
 -23   3  24      218.48      230.53    186.88 o 
 -21   3  24      233.51      225.01    191.90 o 
 -19   3  24       10.23        0.00    243.75 o 
 -17   3  24        0.01        0.00     42.46 o 
 -15   3  24       76.47       12.17     30.94 o 
 -13   3  24        1.35        0.00     43.72 o 
 -11   3  24      813.76     1294.81    135.43 o 
  -9   3  24     2179.68     2410.45    192.01 o 
  -7   3  24     4106.86     3361.90    189.79 o 
  -5   3  24      515.61      475.97    193.91 o 
  -3   3  24     1096.98     1777.33    204.69 o 
  -1   3  24       53.83       45.00    102.90 o 
   1   3  24       75.31       25.55     75.55 o 
   3   3  24      195.72      381.64    170.63 o 
   5   3  24       89.89       52.51    217.83 o 
   7   3  24        0.09        0.00    166.52 o 
 -28   4  24        2.50        0.00    210.37 o 
 -26   4  24      487.23      461.90     41.16 o 
 -24   4  24       71.45        9.15    269.82 o 
 -22   4  24      274.14      475.62    361.29 o 
 -20   4  24      377.23      434.46    105.19 o 
 -18   4  24       74.82      116.48    170.30 o 
 -16   4  24      186.56      173.52     82.03 o 
 -14   4  24      116.17       71.20     25.15 o 
 -12   4  24      335.37      317.82     72.93 o 
 -10   4  24     1153.34     1070.14    100.61 o 
  -8   4  24      587.84      566.69    223.88 o 
  -6   4  24      943.10     1476.45    354.43 o 
  -4   4  24     1793.92     2138.20    185.22 o 
  -2   4  24       55.99        0.00    168.95 o 
   0   4  24       59.47       21.98    172.39 o 
   2   4  24      273.35      231.77    233.36 o 
   4   4  24      497.50      585.23    153.38 o 
   6   4  24       59.31        1.16    122.63 o 
 -25   5  24        0.36        0.00    169.21 o 
 -23   5  24      271.54      448.18    246.96 o 
 -21   5  24      226.67      306.41    407.02 o 
 -19   5  24       81.63       86.89    196.65 o 
 -17   5  24      832.52      786.60    141.77 o 
 -15   5  24      109.34      123.48    132.62 o 
 -13   5  24      180.75      186.17     70.97 o 
 -11   5  24       13.10        0.00     34.19 o 
  -9   5  24        8.04        8.78    222.65 o 
  -7   5  24      408.24      459.36    223.31 o 
  -5   5  24      179.71      480.19    393.30 o 
  -3   5  24      260.79      195.87    118.84 o 
  -1   5  24       24.89        0.00    143.80 o 
   1   5  24       44.53       38.85    284.52 o 
   3   5  24      193.95      118.91     41.16 o 
 -20   6  24       14.18        0.00    173.78 o 
 -18   6  24       15.18        0.00      9.15 o 
 -16   6  24      519.75      704.28    288.12 o 
 -14   6  24      148.96      150.92    297.26 o 
 -12   6  24      552.18      420.74    114.33 o 
 -10   6  24      384.99      365.86     50.31 o 
  -8   6  24       79.14       28.53     91.79 o 
  -6   6  24        5.05       28.84    242.76 o 
  -4   6  24      404.72      326.17     36.37 o 
  -2   6  24      561.25      477.62     24.09 o 
 -29   1  25        0.19        0.00    150.92 o 
 -27   1  25      260.89      327.45     94.07 o 
 -25   1  25       65.89       28.12    234.04 o 
 -23   1  25      312.05      279.16    164.64 o 
 -21   1  25      647.35      804.82    295.77 o 
 -19   1  25      849.40      572.22    102.27 o 
 -17   1  25     1668.56     1753.74    120.91 o 
 -15   1  25       70.42      106.85     70.27 o 
 -13   1  25      579.71      697.71    152.21 o 
 -11   1  25       67.77       25.28     95.30 o 
  -9   1  25     2231.64     2450.49    182.93 o 
  -7   1  25       33.65       11.06     49.42 o 
  -5   1  25     4131.70     3792.70    132.62 o 
  -3   1  25      591.74      480.57    160.06 o 
  -1   1  25      114.09       87.85     27.35 o 
   1   1  25        3.67        0.00    104.17 o 
   3   1  25      204.04      128.21     34.30 o 
   5   1  25       44.71        0.00    213.36 o 
   7   1  25      291.09      320.34    127.84 o 
 -30   2  25       20.18       36.59    356.72 o 
 -28   2  25       19.81        0.00    246.96 o 
 -26   2  25      134.96      196.65     86.89 o 
 -24   2  25       77.99       54.38    203.27 o 
 -22   2  25       67.15       45.28     95.57 o 
 -20   2  25      425.51      605.92    190.71 o 
 -18   2  25      588.98      485.30    272.11 o 
 -16   2  25        7.53        0.00     20.79 o 
 -14   2  25      752.90      806.22    137.79 o 
 -12   2  25      365.11      340.53     48.18 o 
 -10   2  25      190.17      271.96    130.70 o 
  -8   2  25      146.58      138.50     98.33 o 
  -6   2  25      551.34      484.71    114.93 o 
  -4   2  25      172.55      326.75    208.09 o 
  -2   2  25      179.96      137.78    120.14 o 
   0   2  25       10.40        0.00    146.04 o 
   2   2  25       53.96        0.00     13.70 o 
   4   2  25        0.60       27.44     40.99 o 
   6   2  25       39.94       16.79    240.77 o 
 -27   3  25      940.05     1070.15    352.14 o 
 -25   3  25     1372.09     1522.90    224.09 o 
 -23   3  25       15.44      137.20    306.41 o 
 -21   3  25      104.07      206.96    194.41 o 
 -19   3  25      277.38      259.87     86.89 o 
 -17   3  25      180.44      152.44    122.71 o 
 -15   3  25      285.25      367.62    208.34 o 
 -13   3  25     2496.04     2448.38    166.33 o 
 -11   3  25      281.57      451.91    186.88 o 
  -9   3  25      192.53       96.04     85.20 o 
  -7   3  25      771.02     1117.73    436.75 o 
  -5   3  25       23.99        0.00     83.19 o 
  -3   3  25        2.18        0.00    165.02 o 
  -1   3  25       69.52       47.33     29.73 o 
   1   3  25        0.78        0.00    118.68 o 
   3   3  25      129.23      169.94    196.56 o 
   5   3  25       23.70        0.00    131.19 o 
 -26   4  25      474.67      512.21    196.65 o 
 -24   4  25       54.84       36.59     91.47 o 
 -22   4  25      747.88      621.97     13.72 o 
 -20   4  25        9.39        0.00    288.12 o 
 -18   4  25      185.64      374.26    190.90 o 
 -16   4  25     1549.06     1559.18    124.03 o 
 -14   4  25      113.07      148.12    156.40 o 
 -12   4  25      203.28      253.70     91.78 o 
 -10   4  25       80.65       43.29     91.39 o 
  -8   4  25      667.22      695.62    178.25 o 
  -6   4  25      146.34      215.03     75.30 o 
  -4   4  25      433.03      405.63     84.16 o 
  -2   4  25       68.72      126.62    114.33 o 
   0   4  25       11.70        0.00     93.04 o 
   2   4  25      233.46      370.44    190.79 o 
   4   4  25      131.37       97.35     87.81 o 
 -23   5  25      120.16      118.91    137.20 o 
 -21   5  25     1945.06     2679.94    306.41 o 
 -19   5  25     1177.34     1907.06    251.53 o 
 -17   5  25      729.05      617.39    196.65 o 
 -15   5  25      481.05      595.75    115.21 o 
 -13   5  25      790.02     1030.30    283.54 o 
 -11   5  25        1.04       68.52    288.41 o 
  -9   5  25      578.80      558.69    120.86 o 
  -7   5  25        0.55        5.34    171.15 o 
  -5   5  25       46.92        0.00     52.59 o 
  -3   5  25      319.90      294.97     48.02 o 
  -1   5  25      527.94      679.09    279.60 o 
 -16   6  25        0.42        0.00    297.26 o 
 -14   6  25     1471.65     1737.84    306.41 o 
 -12   6  25        0.27        0.00    361.29 o 
 -10   6  25      374.99      525.93    320.13 o 
  -8   6  25     1385.33     2487.82    312.05 o 
  -6   6  25      334.55      394.22     86.77 o 
 -28   0  26     4462.94     4742.49    397.87 o 
 -26   0  26     1393.18     1307.96      9.15 o 
 -24   0  26      304.49      315.56    132.62 o 
 -22   0  26      551.40      475.62     32.01 o 
 -20   0  26       69.87       77.75    429.89 o 
 -18   0  26     2187.52     2144.87     77.75 o 
 -16   0  26      291.97      324.70    375.01 o 
 -14   0  26       54.55        0.00    196.65 o 
 -12   0  26      134.65      118.91     36.59 o 
 -10   0  26     1186.70     1522.90    182.93 o 
  -8   0  26      141.26      219.52    251.53 o 
  -6   0  26       42.84       27.44     13.72 o 
  -4   0  26      175.21      397.87    365.86 o 
  -2   0  26     2994.84     2894.88    246.96 o 
   0   0  26       94.50       13.72     45.73 o 
   2   0  26     1698.05     2254.62    256.10 o 
   4   0  26       20.30      132.62    434.46 o 
   6   0  26     1447.89     1426.86     73.17 o 
 -29   1  26      921.84      750.02    114.33 o 
 -27   1  26      607.78      568.49     57.46 o 
 -25   1  26      858.86      959.45    247.73 o 
 -23   1  26      361.52      467.61    116.41 o 
 -21   1  26        2.83        0.00    192.39 o 
 -19   1  26      415.38      470.96     94.27 o 
 -17   1  26       24.53        0.00     80.49 o 
 -15   1  26      450.41      492.33    150.61 o 
 -13   1  26      566.63      704.54    246.15 o 
 -11   1  26       60.37        0.00    116.84 o 
  -9   1  26     2496.82     2212.02    189.79 o 
  -7   1  26     1331.46     1632.23    160.06 o 
  -5   1  26      122.78      250.48    153.95 o 
  -3   1  26      263.51      192.95    103.13 o 
  -1   1  26      193.77      310.62    117.68 o 
   1   1  26        0.23        0.00      9.15 o 
   3   1  26      257.73      340.61    165.97 o 
   5   1  26       18.88       32.01    347.57 o 
 -28   2  26       12.40       59.45    448.18 o 
 -26   2  26      172.21      118.91     13.72 o 
 -24   2  26      459.16      530.50     71.14 o 
 -22   2  26      321.12      464.82    110.44 o 
 -20   2  26      364.35      507.06    237.15 o 
 -18   2  26      630.72      683.72     47.41 o 
 -16   2  26     1304.33     1656.76    160.06 o 
 -14   2  26        0.79        0.00    109.13 o 
 -12   2  26      191.52      137.66    130.61 o 
 -10   2  26        0.37        0.00     58.78 o 
  -8   2  26     2611.46     2701.51     64.43 o 
  -6   2  26      226.62      296.03    101.84 o 
  -4   2  26      548.56      571.31    183.88 o 
  -2   2  26       20.64        0.00     41.16 o 
   0   2  26        4.77        0.00     84.75 o 
   2   2  26      270.24      223.71     52.28 o 
   4   2  26      419.68      397.10     41.16 o 
 -27   3  26        2.16       36.59    407.02 o 
 -25   3  26        1.93       41.16    224.09 o 
 -23   3  26      836.79      868.92     68.60 o 
 -21   3  26      646.65      598.83    214.75 o 
 -19   3  26        4.55        0.00    151.89 o 
 -17   3  26       43.34        9.02    229.85 o 
 -15   3  26      148.54      399.90    254.92 o 
 -13   3  26       23.42        0.00     87.07 o 
 -11   3  26      246.66      370.58    232.00 o 
  -9   3  26        0.01        0.00    151.75 o 
  -7   3  26      796.30      717.09     22.87 o 
  -5   3  26      667.83      696.41    176.55 o 
  -3   3  26      399.93      311.95     63.32 o 
  -1   3  26       76.71       36.95     27.34 o 
   1   3  26      471.03      467.54     70.89 o 
   3   3  26       64.95        0.00     26.17 o 
 -24   4  26        3.40        0.00    306.41 o 
 -22   4  26      110.26      123.48    397.87 o 
 -20   4  26      297.19      315.56    146.34 o 
 -18   4  26       68.71       60.97    225.26 o 
 -16   4  26      571.25      549.62     97.62 o 
 -14   4  26       39.47       15.03    175.61 o 
 -12   4  26        0.11        0.00     72.16 o 
 -10   4  26      119.72      178.12    248.00 o 
  -8   4  26      291.98      207.97     75.46 o 
  -6   4  26       21.81        0.00     47.57 o 
  -4   4  26       95.42      143.30     89.99 o 
  -2   4  26      109.85      170.36    237.72 o 
   0   4  26      257.83      411.75    141.68 o 
 -19   5  26       13.34        0.00    210.37 o 
 -17   5  26      980.88     1179.91     73.17 o 
 -15   5  26       23.18       64.03    434.46 o 
 -13   5  26       20.18        0.00     55.73 o 
 -11   5  26      568.16      754.75    222.38 o 
  -9   5  26      144.11      218.97     98.33 o 
  -7   5  26      257.78      190.79     29.73 o 
  -5   5  26       22.18        0.00     29.73 o 
 -27   1  27      244.96      205.80      4.57 o 
 -25   1  27      584.44      625.87    181.53 o 
 -23   1  27      206.18      219.48    192.36 o 
 -21   1  27     1212.03     1612.82    180.19 o 
 -19   1  27       29.91        0.00    128.64 o 
 -17   1  27      837.10     1344.11    308.70 o 
 -15   1  27      716.38      881.00    363.58 o 
 -13   1  27       32.37       19.46    152.22 o 
 -11   1  27     2278.93     2296.04    141.77 o 
  -9   1  27      123.14      201.05    176.29 o 
  -7   1  27        0.44        0.00    237.15 o 
  -5   1  27      860.52     1406.00    170.57 o 
  -3   1  27        0.27        0.00     48.59 o 
  -1   1  27      328.70      374.32    127.84 o 
   1   1  27       13.58       25.86     27.21 o 
   3   1  27      674.52      574.33     82.32 o 
 -26   2  27        0.47        0.00    361.29 o 
 -24   2  27      399.70      352.14     18.29 o 
 -22   2  27       13.47        0.00     47.57 o 
 -20   2  27       40.29        9.35    169.12 o 
 -18   2  27      384.32      542.72    203.27 o 
 -16   2  27      104.87      106.84    243.77 o 
 -14   2  27      207.50      314.48    152.22 o 
 -12   2  27     1102.07     1033.56    232.83 o 
 -10   2  27      489.37      405.08    160.06 o 
  -8   2  27     1041.43     1302.87    246.96 o 
  -6   2  27      851.72      835.87    173.35 o 
  -4   2  27     2351.78     2307.05     88.77 o 
  -2   2  27      583.72      545.44    155.84 o 
   0   2  27      247.13      403.04    164.01 o 
   2   2  27       13.18        0.00     65.79 o 
 -23   3  27       11.62        0.00     73.17 o 
 -21   3  27        0.24        0.00    333.85 o 
 -19   3  27        0.79        0.00     16.01 o 
 -17   3  27       95.13       28.12     27.15 o 
 -15   3  27       83.42       84.50    219.26 o 
 -13   3  27      431.52      619.94    186.48 o 
 -11   3  27        6.09        0.00     99.66 o 
  -9   3  27        0.11       33.77     70.45 o 
  -7   3  27       61.71       61.82     83.30 o 
  -5   3  27      179.70      120.38     82.32 o 
  -3   3  27       34.16       40.66    249.42 o 
  -1   3  27        6.51        0.00     49.03 o 
 -20   4  27      625.79      562.51     32.01 o 
 -18   4  27        0.48        0.00     36.59 o 
 -16   4  27        0.10        0.00     61.01 o 
 -14   4  27       16.22        4.34    103.04 o 
 -12   4  27       77.60       34.05    101.67 o 
 -10   4  27      379.38      254.69     36.16 o 
  -8   4  27       56.70        0.00     36.39 o 
  -6   4  27       32.36        0.00     45.37 o 
  -4   4  27      416.41      472.76     96.04 o 
 -13   5  27      256.77      265.25    260.68 o 
 -11   5  27       28.71       72.38    123.50 o 
 -24   0  28        6.54       13.72    320.13 o 
 -22   0  28       85.12      256.10    310.98 o 
 -20   0  28      928.05      937.52    105.19 o 
 -18   0  28       17.58        4.57    434.46 o 
 -16   0  28        0.42        0.00    370.44 o 
 -14   0  28      494.20      489.34     77.75 o 
 -12   0  28       20.86        0.00     27.44 o 
 -10   0  28     1460.26     1801.87    443.61 o 
  -8   0  28      218.44      315.56    288.12 o 
  -6   0  28      359.46      375.01    114.33 o 
  -4   0  28       90.03       41.16    411.59 o 
  -2   0  28      242.21      297.26    439.03 o 
   0   0  28       31.87       13.72    182.93 o 
 -25   1  28      530.55      493.40     61.01 o 
 -23   1  28      383.53      422.86    121.19 o 
 -21   1  28      110.15      106.31    219.92 o 
 -19   1  28      359.58      461.78    176.59 o 
 -17   1  28      200.20      319.48    208.54 o 
 -15   1  28      412.99      367.20    116.84 o 
 -13   1  28       32.05      138.29    205.50 o 
 -11   1  28      263.75      328.54    132.24 o 
  -9   1  28      170.13      199.03     19.39 o 
  -7   1  28       66.96        0.00    144.06 o 
  -5   1  28      590.81      675.00    130.76 o 
  -3   1  28       42.24       84.18    107.47 o 
  -1   1  28       31.46      131.86    265.85 o 
 -24   2  28      427.57      365.86     36.59 o 
 -22   2  28      494.01      626.10    164.21 o 
 -20   2  28      227.94      343.00    200.50 o 
 -18   2  28       96.96       43.10     58.10 o 
 -16   2  28      411.02      392.75     39.19 o 
 -14   2  28      410.39      370.30     76.37 o 
 -12   2  28       52.39      115.21    173.49 o 
 -10   2  28      331.61      248.64     22.42 o 
  -8   2  28      592.49      526.12    142.98 o 
  -6   2  28       68.92      207.76    227.52 o 
  -4   2  28      248.07      440.35    186.48 o 
  -2   2  28       83.80       71.65     77.72 o 
 -21   3  28       17.89       36.59    361.29 o 
 -19   3  28      545.67      683.53    171.57 o 
 -17   3  28      349.01      691.43    287.61 o 
 -15   3  28       60.83       88.19    198.72 o 
 -13   3  28      152.47      324.01    169.93 o 
 -11   3  28      405.25      349.09    162.05 o 
  -9   3  28      224.04      148.22    109.76 o 
  -7   3  28      333.40      514.75    271.41 o 
  -5   3  28      187.23      317.21    130.44 o 
 -16   4  28       63.59        4.57     36.59 o 
 -14   4  28      404.26      600.56    266.31 o 
 -12   4  28       57.44      209.75    310.24 o 
 -10   4  28       44.40       98.33    113.18 o 
 -21   1  29      168.65      165.08    122.83 o 
 -19   1  29       28.09       20.30    134.03 o 
 -17   1  29      104.09       18.95     41.16 o 
 -15   1  29      153.05      139.67     62.88 o 
 -13   1  29       70.08        0.00    100.09 o 
 -11   1  29      439.82      482.94    155.84 o 
  -9   1  29      832.37      858.72    175.97 o 
  -7   1  29      627.10      539.65    221.50 o 
  -5   1  29        2.13        0.00    109.58 o 
 -20   2  29        3.43        0.00    137.33 o 
 -18   2  29      258.56      351.77    212.98 o 
 -16   2  29      117.20      118.91    116.42 o 
 -14   2  29      121.61      142.73     70.70 o 
 -12   2  29       21.08        2.19    219.26 o 
 -10   2  29      623.76      678.71    181.66 o 
  -8   2  29      148.01      187.94    235.47 o 
  -6   2  29     1806.18     1833.24    114.92 o 
 -15   3  29      114.00      263.85    280.14 o 
 -13   3  29        9.12        0.00     62.95 o 
 -11   3  29       70.25        0.00     75.30 o 
 -16   0  30      175.74      123.48     45.73 o 
 -14   0  30      610.31      612.82    425.31 o 
 -12   0  30        1.43        0.00    384.16 o 
 -10   0  30      448.93      539.65    443.61 o 
 -15   1  30       11.21        0.00    347.57 o 
 -13   1  30       12.70        0.00    226.37 o 
 -11   1  30       75.95      162.18    198.70 o 
                                                 
